# Supplementary material for: RNA-seq Transcriptome Analysis in Ovarian Tissue of Pelibuey Breed to Explore the Regulation of Prolificacy
Source: Genes (Basel). 2019 May 10;10(5):358. doi: 10.3390/genes10050358 (PMC6562736; doi:10.3390/genes10050358)
Supplement: Supplementary file 1 [file genes-10-00358-s001.zip]

Archive with 2 entries (2 files):
- Table S1_Differntially expressed genes.xls
- Table S2_Metabolic pathway.xls
