# Supplementary material for: RNA-seq Transcriptome Analysis in Ovarian Tissue of Pelibuey Breed to Explore the Regulation of Prolificacy
Source: Genes (Basel). 2019 May 10;10(5):358. doi: 10.3390/genes10050358 (PMC6562736; doi:10.3390/genes10050358)
Supplement: Supplementary file 1 [file genes-10-00358-s001.zip › Table S1_Differntially expressed genes.xls]

## Sheet: Hoja1
Table S1. Differentially expressed genes involved in the ovary development process in Pelibuey sheep.
Gene name	Gene stable ID (sheep)	Gene stable ID (Human)	Entrez Gene	Description	sample_1	sample_2	status	value_1	value_2	log2.fold_change.	test_stat	p_value	q_value	significant	p_value_BH
CLEC10A	ENSOARG00000009867	ENSG00000132514	10462	C-type lectin domain containing 10A [Source:HGNC Symbol;Acc:HGNC:16916]	C2	C1	OK	1.58234	0	-Inf		5e-05	0.000205775	yes	0.000345979
CSRP3	ENSOARG00000008913	ENSG00000129170	8048	cysteine and glycine rich protein 3 [Source:HGNC Symbol;Acc:HGNC:2472]	C2	C1	OK	0.959064	0	-Inf		5e-05	0.000205775	yes	0.000345979
WNT7B	ENSOARG00000019422	ENSG00000188064	7477	Wnt family member 7B [Source:HGNC Symbol;Acc:HGNC:12787]	C2	C1	OK	0.904917	0	-Inf		5e-05	0.000205775	yes	0.000345979
RETN	ENSOARG00000002291	ENSG00000104918	56729	resistin [Source:HGNC Symbol;Acc:HGNC:20389]	C2	C1	OK	6.84467	0	-Inf		5e-05	0.000205775	yes	0.000345979
AMTN	ENSOARG00000011269	ENSG00000187689	401138	amelotin [Source:HGNC Symbol;Acc:HGNC:33188]	C2	C1	OK	3.66378	0	-Inf		5e-05	0.000205775	yes	0.000345979
C20orf194	ENSOARG00000003100	ENSG00000088854	25943	chromosome 20 open reading frame 194 [Source:HGNC Symbol;Acc:HGNC:17721]	C2	C1	OK	5.66361	2.82113	-1.00545	-3.45039	5e-05	0.000205775	yes	0.000345979
JCHAIN	ENSOARG00000011599	ENSG00000132465	3512	joining chain of multimeric IgA and IgM [Source:HGNC Symbol;Acc:HGNC:5713]	C2	C1	OK	17.4519	8.68285	-1.00714	-5.0346	5e-05	0.000205775	yes	0.000345979
SCN1A	ENSOARG00000004852	ENSG00000144285	6323	sodium voltage-gated channel alpha subunit 1 [Source:HGNC Symbol;Acc:HGNC:10585]	C2	C1	OK	4.81986	2.38791	-1.01324	-5.31697	5e-05	0.000205775	yes	0.000345979
NUP62CL	ENSOARG00000018787	ENSG00000198088	54830	nucleoporin 62 C-terminal like [Source:HGNC Symbol;Acc:HGNC:25960]	C2	C1	OK	16.1924	8.00746	-1.0159	-7.82769	5e-05	0.000205775	yes	0.000345979
MARCH1	ENSOARG00000013445	ENSG00000145416	55016	membrane associated ring-CH-type finger 1 [Source:HGNC Symbol;Acc:HGNC:26077]	C2	C1	OK	1.56691	0.774317	-1.01693	-1.92185	5e-05	0.000205775	yes	0.000345979
VEPH1	ENSOARG00000002703	ENSG00000197415	79674	ventricular zone expressed PH domain containing 1 [Source:HGNC Symbol;Acc:HGNC:25735]	C2	C1	OK	6.91593	3.40544	-1.02208	-5.27417	5e-05	0.000205775	yes	0.000345979
IL1A	ENSOARG00000020877	ENSG00000115008	3552	interleukin 1 alpha [Source:HGNC Symbol;Acc:HGNC:5991]	C2	C1	OK	4.44096	2.18412	-1.02382	-3.29953	5e-05	0.000205775	yes	0.000345979
CTSZ	ENSOARG00000016127	ENSG00000101160	1522	cathepsin Z [Source:HGNC Symbol;Acc:HGNC:2547]	C2	C1	OK	120.742	59.3294	-1.02511	-8.19565	5e-05	0.000205775	yes	0.000345979
NDST4	ENSOARG00000018069	ENSG00000138653	64579	N-deacetylase and N-sulfotransferase 4 [Source:HGNC Symbol;Acc:HGNC:20779]	C2	C1	OK	1.41604	0.695256	-1.02624	-3.56574	5e-05	0.000205775	yes	0.000345979
CSF1R	ENSOARG00000006358	ENSG00000182578	1436	colony stimulating factor 1 receptor [Source:HGNC Symbol;Acc:HGNC:2433]	C2	C1	OK	9.15369	4.48941	-1.02783	-7.42571	5e-05	0.000205775	yes	0.000345979
MYO1F	ENSOARG00000004207	ENSG00000142347	4542	myosin IF [Source:HGNC Symbol;Acc:HGNC:7600]	C2	C1	OK	5.85292	2.86567	-1.03029	-4.66698	5e-05	0.000205775	yes	0.000345979
SPA17	ENSOARG00000010576	ENSG00000064199	53340	sperm autoantigenic protein 17 [Source:HGNC Symbol;Acc:HGNC:11210]	C2	C1	OK	16.0356	7.83719	-1.03287	-2.9185	5e-05	0.000205775	yes	0.000345979
LAPTM5	ENSOARG00000002094	ENSG00000162511	7805	lysosomal protein transmembrane 5 [Source:HGNC Symbol;Acc:HGNC:29612]	C2	C1	OK	74.723	36.4813	-1.03439	-12.8938	5e-05	0.000205775	yes	0.000345979
FGD2	ENSOARG00000014288	ENSG00000146192	221472	FYVE, RhoGEF and PH domain containing 2 [Source:HGNC Symbol;Acc:HGNC:3664]	C2	C1	OK	5.61675	2.73815	-1.03654	-4.16962	5e-05	0.000205775	yes	0.000345979
KCNG1	ENSOARG00000014157	ENSG00000026559	3755	potassium voltage-gated channel modifier subfamily G member 1 [Source:HGNC Symbol;Acc:HGNC:6248]	C2	C1	OK	21.121	10.266	-1.0408	-5.49579	5e-05	0.000205775	yes	0.000345979
TSPAN15	ENSOARG00000005596	ENSG00000099282	23555	tetraspanin 15 [Source:HGNC Symbol;Acc:HGNC:23298]	C2	C1	OK	16.0309	7.78599	-1.04191	-4.75845	5e-05	0.000205775	yes	0.000345979
CRYM	ENSOARG00000014590	ENSG00000103316	1428	crystallin mu [Source:HGNC Symbol;Acc:HGNC:2418]	C2	C1	OK	33.1719	16.1043	-1.04252	-6.3712	5e-05	0.000205775	yes	0.000345979
CDH19	ENSOARG00000005056	ENSG00000071991	28513	cadherin 19 [Source:HGNC Symbol;Acc:HGNC:1758]	C2	C1	OK	2.19524	1.06395	-1.04496	-3.44448	5e-05	0.000205775	yes	0.000345979
CD53	ENSOARG00000019463	ENSG00000143119	963	leukocyte surface antigen CD53 [Source:RefSeq peptide;Acc:NP_001269176]	C2	C1	OK	2.9236	1.41383	-1.04814	-5.84745	5e-05	0.000205775	yes	0.000345979
PTPRN	ENSOARG00000020084	ENSG00000054356	5798	protein tyrosine phosphatase, receptor type N [Source:HGNC Symbol;Acc:HGNC:9676]	C2	C1	OK	1.56142	0.753105	-1.05194	-2.52482	5e-05	0.000205775	yes	0.000345979
TRAC	ENSOARG00000019445	ENSG00000277734	28755	T-cell receptor alpha constant [Source:HGNC Symbol;Acc:HGNC:12029]	C2	C1	OK	21.1075	10.1095	-1.06205	-2.17933	0.0001	0.000395431	yes	0.000664856
VN1R4	ENSOARG00000000068	ENSG00000228567	317703	vomeronasal 1 receptor 4 [Source:HGNC Symbol;Acc:HGNC:19871]	C2	C1	OK	1.17156	0.561018	-1.06231	-2.99332	5e-05	0.000205775	yes	0.000345979
CYTH4	ENSOARG00000019218	ENSG00000100055	27128	cytohesin 4 [Source:HGNC Symbol;Acc:HGNC:9505]	C2	C1	OK	1.46851	0.702265	-1.06427	-3.5834	5e-05	0.000205775	yes	0.000345979
CYBB	ENSOARG00000018943	ENSG00000165168	1536	cytochrome b-245 beta chain [Source:HGNC Symbol;Acc:HGNC:2578]	C2	C1	OK	8.01319	3.83103	-1.06465	-8.28777	5e-05	0.000205775	yes	0.000345979
IQCD	ENSOARG00000008612	ENSG00000166578	115811	IQ motif containing D [Source:HGNC Symbol;Acc:HGNC:25168]	C2	C1	OK	2.91545	1.39257	-1.06597	-2.36139	5e-05	0.000205775	yes	0.000345979
C3AR1	ENSOARG00000020341	ENSG00000171860	719	complement C3a receptor 1 [Source:HGNC Symbol;Acc:HGNC:1319]	C2	C1	OK	1.19871	0.57254	-1.06604	-2.08593	5e-05	0.000205775	yes	0.000345979
ATP2A3	ENSOARG00000017976	ENSG00000074370	489	ATPase sarcoplasmic/endoplasmic reticulum Ca2+ transporting 3 [Source:HGNC Symbol;Acc:HGNC:813]	C2	C1	OK	17.4525	8.33482	-1.06621	-10.2766	5e-05	0.000205775	yes	0.000345979
SKAP1	ENSOARG00000007203	ENSG00000141293	8631	src kinase associated phosphoprotein 1 [Source:HGNC Symbol;Acc:HGNC:15605]	C2	C1	OK	3.57938	1.70823	-1.06721	-2.97314	5e-05	0.000205775	yes	0.000345979
LYZ	ENSOARG00000020393	ENSG00000090382	4069	lysozyme [Source:HGNC Symbol;Acc:HGNC:6740]	C2	C1	OK	27.8011	13.2555	-1.06855	-2.1421	0.00015	0.00057358	yes	0.000964386
DNAH9	ENSOARG00000015028	ENSG00000007174	1770	dynein axonemal heavy chain 9 [Source:HGNC Symbol;Acc:HGNC:2953]	C2	C1	OK	2.61904	1.24826	-1.06912	-3.29604	5e-05	0.000205775	yes	0.000345979
TP53TG5	ENSOARG00000005370	ENSG00000124251	27296	TP53 target 5 [Source:HGNC Symbol;Acc:HGNC:15856]	C2	C1	OK	11.2019	5.32754	-1.07221	-2.14236	5e-05	0.000205775	yes	0.000345979
IL7R	ENSOARG00000011239	ENSG00000168685	3575	interleukin 7 receptor [Source:HGNC Symbol;Acc:HGNC:6024]	C2	C1	OK	2.21301	1.05229	-1.07248	-4.26664	5e-05	0.000205775	yes	0.000345979
BBOX1	ENSOARG00000014571	ENSG00000129151	8424	gamma-butyrobetaine hydroxylase 1 [Source:HGNC Symbol;Acc:HGNC:964]	C2	C1	OK	2.46332	1.16646	-1.07847	-2.33778	0.00015	0.00057358	yes	0.000964386
FERMT3	ENSOARG00000004812	ENSG00000149781	83706	fermitin family member 3 [Source:HGNC Symbol;Acc:HGNC:23151]	C2	C1	OK	4.31818	2.0389	-1.08264	-2.3739	0.0001	0.000395431	yes	0.000664856
NLRP1	ENSOARG00000002640	ENSG00000091592	22861	NLR family pyrin domain containing 1 [Source:HGNC Symbol;Acc:HGNC:14374]	C2	C1	OK	0.89916	0.424321	-1.08342	-2.46543	5e-05	0.000205775	yes	0.000345979
ADORA3	ENSOARG00000019630	ENSG00000282608	140	adenosine A3 receptor [Source:HGNC Symbol;Acc:HGNC:268]	C2	C1	OK	7.20591	3.39186	-1.0871	-2.90076	5e-05	0.000205775	yes	0.000345979
HOXA6	ENSOARG00000009717	ENSG00000106006	3203	homeobox A6 [Source:HGNC Symbol;Acc:HGNC:5107]	C2	C1	OK	6.21806	2.92564	-1.08771	-2.9167	5e-05	0.000205775	yes	0.000345979
MMRN1	ENSOARG00000018398	ENSG00000138722	22915	multimerin 1 [Source:HGNC Symbol;Acc:HGNC:7178]	C2	C1	OK	5.41263	2.54634	-1.0879	-7.73707	5e-05	0.000205775	yes	0.000345979
SOX10	ENSOARG00000014774	ENSG00000100146	6663	SRY-box 10 [Source:HGNC Symbol;Acc:HGNC:11190]	C2	C1	OK	2.94973	1.38524	-1.09045	-2.4367	5e-05	0.000205775	yes	0.000345979
SMOC2	ENSOARG00000005022	ENSG00000112562	64094	SPARC related modular calcium binding 2 [Source:HGNC Symbol;Acc:HGNC:20323]	C2	C1	OK	33.4118	15.6843	-1.09104	-10.4088	5e-05	0.000205775	yes	0.000345979
PCBP3	ENSOARG00000012704	ENSG00000183570	54039	poly(rC) binding protein 3 [Source:HGNC Symbol;Acc:HGNC:8651]	C2	C1	OK	9.18477	4.30689	-1.0926	-4.74163	5e-05	0.000205775	yes	0.000345979
DTNA	ENSOARG00000005795	ENSG00000134769	1837	dystrobrevin alpha [Source:HGNC Symbol;Acc:HGNC:3057]	C2	C1	OK	9.25137	4.33209	-1.0946	-3.05531	5e-05	0.000205775	yes	0.000345979
TRAF3IP3	ENSOARG00000012918	ENSG00000009790	80342	TRAF3 interacting protein 3 [Source:HGNC Symbol;Acc:HGNC:30766]	C2	C1	OK	4.09916	1.91224	-1.10006	-2.35898	0.0001	0.000395431	yes	0.000664856
HLA-DMB	ENSOARG00000007906	ENSG00000242574	3109	major histocompatibility complex, class II, DM beta [Source:HGNC Symbol;Acc:HGNC:4935]	C2	C1	OK	4.01645	1.87291	-1.10064	-4.87538	5e-05	0.000205775	yes	0.000345979
BIN2	ENSOARG00000017344	ENSG00000110934	51411	bridging integrator 2 [Source:HGNC Symbol;Acc:HGNC:1053]	C2	C1	OK	2.88071	1.34313	-1.10083	-2.96915	5e-05	0.000205775	yes	0.000345979
TYROBP	ENSOARG00000005167	ENSG00000011600	7305	TYRO protein tyrosine kinase binding protein [Source:HGNC Symbol;Acc:HGNC:12449]	C2	C1	OK	80.3488	37.4122	-1.10277	-5.3951	5e-05	0.000205775	yes	0.000345979
SPATS1	ENSOARG00000010079	ENSG00000249481	221409	spermatogenesis associated serine rich 1 [Source:HGNC Symbol;Acc:HGNC:22957]	C2	C1	OK	5.1787	2.40931	-1.10397	-3.12535	5e-05	0.000205775	yes	0.000345979
LTB-NCR3	ENSOARG00000008079	ENSG00000204475	259197	Natural Cytotoxicity Triggering Receptor 3	C2	C1	OK	11.7627	5.45851	-1.10764	-2.80484	5e-05	0.000205775	yes	0.000345979
ITGAX	ENSOARG00000009130	ENSG00000140678	3687	integrin, alpha X (complement component 3 receptor 4 subunit) precursor [Source:RefSeq peptide;Acc:NP_001292819]	C2	C1	OK	0.889156	0.412036	-1.10967	-2.68747	5e-05	0.000205775	yes	0.000345979
KBTBD12	ENSOARG00000005461	ENSG00000187715	166348	kelch repeat and BTB domain containing 12 [Source:HGNC Symbol;Acc:HGNC:25731]	C2	C1	OK	4.36748	2.02227	-1.11083	-2.92818	5e-05	0.000205775	yes	0.000345979
B3GNT8	ENSOARG00000007330	ENSG00000177191	374907	UDP-GlcNAc:betaGal beta-1,3-N-acetylglucosaminyltransferase 8 [Source:HGNC Symbol;Acc:HGNC:24139]	C2	C1	OK	3.64406	1.68279	-1.11469	-2.08485	5e-05	0.000205775	yes	0.000345979
JAML	ENSOARG00000008430	ENSG00000160593	120425	junction adhesion molecule like [Source:HGNC Symbol;Acc:HGNC:19084]	C2	C1	OK	5.9627	2.74723	-1.11799	-3.97275	5e-05	0.000205775	yes	0.000345979
C16ORF71	ENSOARG00000003813	ENSG00000166246	146562	chromosome 16 open reading frame 71 [Source:HGNC Symbol;Acc:HGNC:25081]	C2	C1	OK	4.01477	1.84838	-1.11905	-3.23369	5e-05	0.000205775	yes	0.000345979
ITGB7	ENSOARG00000016642	ENSG00000139626	3695	integrin subunit beta 7 [Source:HGNC Symbol;Acc:HGNC:6162]	C2	C1	OK	2.2514	1.0343	-1.12217	-2.79315	5e-05	0.000205775	yes	0.000345979
L1CAM	ENSOARG00000006092	ENSG00000198910	3897	L1 cell adhesion molecule [Source:HGNC Symbol;Acc:HGNC:6470]	C2	C1	OK	1.15725	0.530376	-1.12562	-2.99581	5e-05	0.000205775	yes	0.000345979
TBC1D3B	ENSOARG00000017384	ENSG00000274808	414059	TBC1 domain family member 3B [Source:HGNC Symbol;Acc:HGNC:27011]	C2	C1	OK	4.69989	2.14984	-1.12839	-3.60693	5e-05	0.000205775	yes	0.000345979
BST2	ENSOARG00000025182	ENSG00000130303	684	bone marrow stromal cell antigen 2 [Source:HGNC Symbol;Acc:HGNC:1119]	C2	C1	OK	7.06271	3.23042	-1.1285	-1.77045	5e-05	0.000205775	yes	0.000345979
ITGB2	ENSOARG00000012367	ENSG00000160255	3689	integrin subunit beta 2 [Source:HGNC Symbol;Acc:HGNC:6155]	C2	C1	OK	6.9911	3.16661	-1.14258	-5.90201	5e-05	0.000205775	yes	0.000345979
GALNT13	ENSOARG00000008011	ENSG00000144278	114805	polypeptide N-acetylgalactosaminyltransferase 13 [Source:HGNC Symbol;Acc:HGNC:23242]	C2	C1	OK	2.50258	1.13247	-1.14394	-5.86168	5e-05	0.000205775	yes	0.000345979
PCYT1B	ENSOARG00000017395	ENSG00000102230	9468	phosphate cytidylyltransferase 1, choline, beta [Source:HGNC Symbol;Acc:HGNC:8755]	C2	C1	OK	1.77807	0.803765	-1.14547	-2.49966	5e-05	0.000205775	yes	0.000345979
PAMR1	ENSOARG00000018923	ENSG00000149090	25891	peptidase domain containing associated with muscle regeneration 1 [Source:HGNC Symbol;Acc:HGNC:24554]	C2	C1	OK	8.14249	3.6789	-1.14619	-5.89983	5e-05	0.000205775	yes	0.000345979
DOCK2	ENSOARG00000003028	ENSG00000134516	1794	dedicator of cytokinesis 2 [Source:HGNC Symbol;Acc:HGNC:2988]	C2	C1	OK	1.69193	0.763767	-1.14747	-4.50991	5e-05	0.000205775	yes	0.000345979
NCF1	ENSOARG00000011046	ENSG00000158517	653361	neutrophil cytosolic factor 1 [Source:HGNC Symbol;Acc:HGNC:7660]	C2	C1	OK	5.4115	2.43598	-1.15153	-3.01073	5e-05	0.000205775	yes	0.000345979
SNORA70	ENSOARG00000021215	ENSG00000207165	26778	small nucleolar RNA, H/ACA box 70 [Source:HGNC Symbol;Acc:HGNC:10231]	C2	C1	OK	3.51636	1.58197	-1.15236	-3.38689	5e-05	0.000205775	yes	0.000345979
ATP8B4	ENSOARG00000020996	ENSG00000104043	79895	ATPase phospholipid transporting 8B4 (putative) [Source:HGNC Symbol;Acc:HGNC:13536]	C2	C1	OK	5.5379	2.48866	-1.15397	-8.29	5e-05	0.000205775	yes	0.000345979
PSTPIP1	ENSOARG00000001650	ENSG00000140368	9051	proline-serine-threonine phosphatase interacting protein 1 [Source:HGNC Symbol;Acc:HGNC:9580]	C2	C1	OK	9.27866	4.16854	-1.15437	-4.61118	5e-05	0.000205775	yes	0.000345979
IFI16	ENSOARG00000007603	ENSG00000163565	3428	interferon gamma inducible protein 16 [Source:HGNC Symbol;Acc:HGNC:5395]	C2	C1	OK	4.62496	2.07761	-1.15451	-3.76353	5e-05	0.000205775	yes	0.000345979
CD4	ENSOARG00000006301	ENSG00000010610	920	T-cell surface glycoprotein CD4 precursor [Source:RefSeq peptide;Acc:NP_001123374]	C2	C1	OK	0.990632	0.442321	-1.16326	-2.46453	0.0001	0.000395431	yes	0.000664856
CLDN1	ENSOARG00000020472	ENSG00000163347	9076	claudin 1 [Source:HGNC Symbol;Acc:HGNC:2032]	C2	C1	OK	7.92605	3.53873	-1.16337	-4.5067	5e-05	0.000205775	yes	0.000345979
PLEKHF1	ENSOARG00000004052	ENSG00000166289	79156	pleckstrin homology and FYVE domain containing 1 [Source:HGNC Symbol;Acc:HGNC:20764]	C2	C1	OK	10.1714	4.54072	-1.16352	-3.52765	5e-05	0.000205775	yes	0.000345979
SASH3	ENSOARG00000015006	ENSG00000122122	54440	SAM and SH3 domain containing 3 [Source:HGNC Symbol;Acc:HGNC:15975]	C2	C1	OK	2.59566	1.15577	-1.16725	-3.53537	5e-05	0.000205775	yes	0.000345979
FCGR1A	ENSOARG00000020667	ENSG00000150337	2209	high affinity immunoglobulin gamma Fc receptor I precursor [Source:RefSeq peptide;Acc:NP_001132924]	C2	C1	OK	1.4134	0.628862	-1.16836	-4.09366	5e-05	0.000205775	yes	0.000345979
OVGP1	ENSOARG00000019599	ENSG00000085465	5016	oviductal glycoprotein 1 [Source:HGNC Symbol;Acc:HGNC:8524]	C2	C1	OK	1.06445	0.4733	-1.16928	-2.40553	5e-05	0.000205775	yes	0.000345979
RIN2	ENSOARG00000001865	ENSG00000132669	54453	Ras and Rab interactor 2 [Source:HGNC Symbol;Acc:HGNC:18750]	C2	C1	OK	7.11845	3.15783	-1.17263	-2.2879	0.0001	0.000395431	yes	0.000664856
CORO1A	ENSOARG00000003604	ENSG00000102879	11151	coronin 1A [Source:HGNC Symbol;Acc:HGNC:2252]	C2	C1	OK	14.9184	6.61776	-1.17268	-5.90088	5e-05	0.000205775	yes	0.000345979
SLITRK6	ENSOARG00000017171	ENSG00000184564	84189	SLIT and NTRK like family member 6 [Source:HGNC Symbol;Acc:HGNC:23503]	C2	C1	OK	2.47127	1.08881	-1.1825	-4.91638	5e-05	0.000205775	yes	0.000345979
PLAUR	ENSOARG00000008867	ENSG00000011422	5329	urokinase plasminogen activator surface receptor precursor [Source:RefSeq peptide;Acc:NP_001157078]	C2	C1	OK	4.89759	2.15628	-1.18353	-3.06901	5e-05	0.000205775	yes	0.000345979
GLB1L2 GLB1L3	ENSOARG00000014284	ENSG00000149328	89944	galactosidase beta 1 like 2 [Source:HGNC Symbol;Acc:HGNC:25129]	C2	C1	OK	8.0995	3.5616	-1.18531	-3.89784	5e-05	0.000205775	yes	0.000345979
AKR1C1	ENSOARG00000011087	ENSG00000187134	1645	aldo-keto reductase family 1 member C1 [Source:HGNC Symbol;Acc:HGNC:384]	C2	C1	OK	2.05154	0.900116	-1.18853	-4.11807	5e-05	0.000205775	yes	0.000345979
GRIK2	ENSOARG00000011501	ENSG00000164418	2898	glutamate ionotropic receptor kainate type subunit 2 [Source:HGNC Symbol;Acc:HGNC:4580]	C2	C1	OK	2.78873	1.22227	-1.19005	-3.89306	5e-05	0.000205775	yes	0.000345979
BCHE	ENSOARG00000001551	ENSG00000114200	590	butyrylcholinesterase [Source:HGNC Symbol;Acc:HGNC:983]	C2	C1	OK	25.8399	11.3145	-1.19143	-10.5012	5e-05	0.000205775	yes	0.000345979
AOAH	ENSOARG00000003703	ENSG00000136250	313	acyloxyacyl hydrolase [Source:HGNC Symbol;Acc:HGNC:548]	C2	C1	OK	5.91846	2.58917	-1.19273	-5.09572	5e-05	0.000205775	yes	0.000345979
C17orf78	ENSOARG00000001830	ENSG00000278505	284099	chromosome 17 open reading frame 78 [Source:HGNC Symbol;Acc:HGNC:26831]	C2	C1	OK	2.90887	1.26838	-1.19748	-2.12385	5e-05	0.000205775	yes	0.000345979
TIGIT	ENSOARG00000019616	ENSG00000181847	201633	T-cell immunoreceptor with Ig and ITIM domains [Source:HGNC Symbol;Acc:HGNC:26838]	C2	C1	OK	2.15028	0.937407	-1.19778	-2.17818	5e-05	0.000205775	yes	0.000345979
CD5	ENSOARG00000016138	ENSG00000110448	921	CD5 molecule [Source:HGNC Symbol;Acc:HGNC:1685]	C2	C1	OK	2.65651	1.15353	-1.20348	-2.87271	5e-05	0.000205775	yes	0.000345979
RASGEF1A	ENSOARG00000003959	ENSG00000198915	221002	RasGEF domain family member 1A [Source:HGNC Symbol;Acc:HGNC:24246]	C2	C1	OK	2.89884	1.25374	-1.20924	-2.30305	5e-05	0.000205775	yes	0.000345979
TMEM154	ENSOARG00000003733	ENSG00000170006	201799	Ovis aries transmembrane protein 154 (TMEM154), mRNA. [Source:RefSeq mRNA;Acc:NM_001306112]	C2	C1	OK	6.68412	2.88315	-1.21309	-3.4272	5e-05	0.000205775	yes	0.000345979
EVI2B	ENSOARG00000003991	ENSG00000185862	2124	ecotropic viral integration site 2B [Source:HGNC Symbol;Acc:HGNC:3500]	C2	C1	OK	5.08099	2.18565	-1.21705	-3.7511	5e-05	0.000205775	yes	0.000345979
MS4A8	ENSOARG00000015349	ENSG00000166959	83661	membrane spanning 4-domains A8 [Source:HGNC Symbol;Acc:HGNC:13380]	C2	C1	OK	4.81204	2.06851	-1.21805	-2.52659	5e-05	0.000205775	yes	0.000345979
OAR-MIR-143	ENSOARG00000024033	ENSG00000276365	406937	MicroRNA 145	C2	C1	OK	57.1007	24.5084	-1.22023	-5.32705	5e-05	0.000205775	yes	0.000345979
PTGFR	ENSOARG00000013402	ENSG00000122420	5737	prostaglandin F receptor [Source:HGNC Symbol;Acc:HGNC:9600]	C2	C1	OK	40.5588	17.3878	-1.22194	-21.7354	5e-05	0.000205775	yes	0.000345979
COL27A1	ENSOARG00000006078	ENSG00000196739	85301	collagen type XXVII alpha 1 chain [Source:HGNC Symbol;Acc:HGNC:22986]	C2	C1	OK	7.51146	3.21225	-1.22551	-2.16676	5e-05	0.000205775	yes	0.000345979
TTC12	ENSOARG00000017307	ENSG00000149292	54970	tetratricopeptide repeat domain 12 [Source:HGNC Symbol;Acc:HGNC:23700]	C2	C1	OK	3.70511	1.57816	-1.23127	-3.1982	5e-05	0.000205775	yes	0.000345979
ANXA9	ENSOARG00000020891	ENSG00000143412	8416	annexin A9 [Source:HGNC Symbol;Acc:HGNC:547]	C2	C1	OK	3.30908	1.40618	-1.23465	-2.74433	5e-05	0.000205775	yes	0.000345979
PRUNE2	ENSOARG00000012484	ENSG00000106772	158471	prune homolog 2 [Source:HGNC Symbol;Acc:HGNC:25209]	C2	C1	OK	2.45605	1.04056	-1.23897	-9.12678	5e-05	0.000205775	yes	0.000345979
PLD4	ENSOARG00000007988	ENSG00000166428	122618	phospholipase D family member 4 [Source:HGNC Symbol;Acc:HGNC:23792]	C2	C1	OK	3.12491	1.32338	-1.23958	-2.55641	0.00015	0.00057358	yes	0.000964386
RASAL3	ENSOARG00000003099	ENSG00000105122	64926	RAS protein activator like 3 [Source:HGNC Symbol;Acc:HGNC:26129]	C2	C1	OK	1.16341	0.490689	-1.24548	-3.5967	5e-05	0.000205775	yes	0.000345979
EFEMP1	ENSOARG00000002053	ENSG00000115380	2202	EGF containing fibulin like extracellular matrix protein 1 [Source:HGNC Symbol;Acc:HGNC:3218]	C2	C1	OK	23.6737	9.98378	-1.24562	-10.4219	5e-05	0.000205775	yes	0.000345979
GIMAP4	ENSOARG00000001537	ENSG00000133574	55303	GTPase, IMAP family member 4 [Source:HGNC Symbol;Acc:HGNC:21872]	C2	C1	OK	1.85039	0.777957	-1.25007	-2.43677	5e-05	0.000205775	yes	0.000345979
IL6R	ENSOARG00000002562	ENSG00000160712	3570	interleukin 6 receptor [Source:HGNC Symbol;Acc:HGNC:6019]	C2	C1	OK	21.0372	8.8317	-1.25218	-14.4997	5e-05	0.000205775	yes	0.000345979
HSPA1A	ENSOARG00000008817	ENSG00000204389	3303	heat shock 70 kDa protein 1A/1B [Source:RefSeq peptide;Acc:NP_001254803]	C2	C1	OK	1.41283	0.593102	-1.25223	-2.33041	5e-05	0.000205775	yes	0.000345979
HELZ	ENSOARG00000015884	ENSG00000198265	9931	helicase with zinc finger [Source:HGNC Symbol;Acc:HGNC:16878]	C2	C1	OK	1.29287	0.540484	-1.25825	-2.31421	5e-05	0.000205775	yes	0.000345979
MYLK4	ENSOARG00000002495	ENSG00000145949	340156	Myosin Light Chain Kinase Family Member 4	C2	C1	OK	10.8739	4.54551	-1.25835	-11.9245	5e-05	0.000205775	yes	0.000345979
ERBB3	ENSOARG00000010448	ENSG00000065361	2065	erb-b2 receptor tyrosine kinase 3 [Source:HGNC Symbol;Acc:HGNC:3431]	C2	C1	OK	1.95928	0.81822	-1.25976	-4.93748	5e-05	0.000205775	yes	0.000345979
ADAM23	ENSOARG00000018708	ENSG00000114948	8745	ADAM metallopeptidase domain 23 [Source:HGNC Symbol;Acc:HGNC:202]	C2	C1	OK	1.49606	0.624627	-1.2601	-3.21336	5e-05	0.000205775	yes	0.000345979
SYK	ENSOARG00000007814	ENSG00000165025	6850	spleen associated tyrosine kinase [Source:HGNC Symbol;Acc:HGNC:11491]	C2	C1	OK	1.61939	0.673126	-1.2665	-4.69885	5e-05	0.000205775	yes	0.000345979
HCK	ENSOARG00000002820	ENSG00000101336	3055	HCK proto-oncogene, Src family tyrosine kinase [Source:HGNC Symbol;Acc:HGNC:4840]	C2	C1	OK	1.23573	0.510272	-1.27603	-3.81998	5e-05	0.000205775	yes	0.000345979
ITGAL	ENSOARG00000006423	ENSG00000005844	3683	integrin alpha-L precursor [Source:RefSeq peptide;Acc:NP_001030296]	C2	C1	OK	1.94368	0.80206	-1.27701	-4.55822	5e-05	0.000205775	yes	0.000345979
CLDN4	ENSOARG00000025184	ENSG00000189143	1364	claudin 4 [Source:HGNC Symbol;Acc:HGNC:2046]	C2	C1	OK	3.01785	1.24428	-1.2782	-1.63612	0.0001	0.000395431	yes	0.000664856
RBM24	ENSOARG00000011940	ENSG00000112183	221662	RNA binding motif protein 24 [Source:HGNC Symbol;Acc:HGNC:21539]	C2	C1	OK	22.53	9.25476	-1.28358	-12.0068	5e-05	0.000205775	yes	0.000345979
C1QB	ENSOARG00000007977	ENSG00000173369	713	complement C1q B chain [Source:HGNC Symbol;Acc:HGNC:1242]	C2	C1	OK	56.1445	23.0337	-1.2854	-10.4404	5e-05	0.000205775	yes	0.000345979
APOBR	ENSOARG00000003124	ENSG00000184730	55911	apolipoprotein B receptor [Source:HGNC Symbol;Acc:HGNC:24087]	C2	C1	OK	1.83742	0.751996	-1.28888	-4.56355	5e-05	0.000205775	yes	0.000345979
SHC4	ENSOARG00000021010	ENSG00000185634	399694	SHC adaptor protein 4 [Source:HGNC Symbol;Acc:HGNC:16743]	C2	C1	OK	1.28322	0.523032	-1.2948	-2.52887	5e-05	0.000205775	yes	0.000345979
DFNA5	ENSOARG00000010736	ENSG00000105928	1687	DFNA5, deafness associated tumor suppressor [Source:HGNC Symbol;Acc:HGNC:2810]	C2	C1	OK	12.1703	4.91157	-1.3091	-6.23225	5e-05	0.000205775	yes	0.000345979
RGS2	ENSOARG00000009653	ENSG00000116741	5997	regulator of G-protein signaling 2 [Source:HGNC Symbol;Acc:HGNC:9998]	C2	C1	OK	72.4527	29.2059	-1.31078	-15.8278	5e-05	0.000205775	yes	0.000345979
PLXDC1	ENSOARG00000010290	ENSG00000161381	57125	plexin domain containing 1 [Source:HGNC Symbol;Acc:HGNC:20945]	C2	C1	OK	2.67869	1.06995	-1.32399	-3.78122	5e-05	0.000205775	yes	0.000345979
RNF182	ENSOARG00000020104	ENSG00000180537	221687	ring finger protein 182 [Source:HGNC Symbol;Acc:HGNC:28522]	C2	C1	OK	5.83145	2.32381	-1.32736	-3.55935	5e-05	0.000205775	yes	0.000345979
IFI30	ENSOARG00000013291	ENSG00000216490	10437	IFI30, lysosomal thiol reductase [Source:HGNC Symbol;Acc:HGNC:5398]	C2	C1	OK	13.9981	5.55287	-1.33392	-11.1968	5e-05	0.000205775	yes	0.000345979
MRC1	ENSOARG00000012176	ENSG00000260314	4360	mannose receptor, C type 1 [Source:HGNC Symbol;Acc:HGNC:7228]	C2	C1	OK	8.51065	3.37403	-1.3348	-11.8294	5e-05	0.000205775	yes	0.000345979
GIMAP7	ENSOARG00000001140	ENSG00000179144	168537	GTPase, IMAP family member 7 [Source:HGNC Symbol;Acc:HGNC:22404]	C2	C1	OK	9.15034	3.61818	-1.33856	-4.741	5e-05	0.000205775	yes	0.000345979
SHISA3	ENSOARG00000014180	ENSG00000178343	152573	shisa family member 3 [Source:HGNC Symbol;Acc:HGNC:25159]	C2	C1	OK	1.51683	0.599585	-1.33902	-4.17781	5e-05	0.000205775	yes	0.000345979
NFAM1	ENSOARG00000018955	ENSG00000235568	150372	NFAT activating protein with ITAM motif 1 [Source:HGNC Symbol;Acc:HGNC:29872]	C2	C1	OK	1.9217	0.758937	-1.34033	-2.74233	5e-05	0.000205775	yes	0.000345979
TRBC2	ENSOARG00000016314	ENSG00000211772	28638	T-cell receptor beta constant 2 [Source:HGNC Symbol;Acc:HGNC:12157]	C2	C1	OK	11.9644	4.72122	-1.34151	-4.66979	5e-05	0.000205775	yes	0.000345979
FCGR2A	ENSOARG00000010051	ENSG00000143226	2212	Fc fragment of IgG receptor IIa [Source:HGNC Symbol;Acc:HGNC:3616]	C2	C1	OK	2.42417	0.954241	-1.34507	-2.50271	5e-05	0.000205775	yes	0.000345979
KIF17	ENSOARG00000008948	ENSG00000117245	57576	kinesin family member 17 [Source:HGNC Symbol;Acc:HGNC:19167]	C2	C1	OK	4.58857	1.80448	-1.34646	-2.96769	5e-05	0.000205775	yes	0.000345979
EVI2A	ENSOARG00000003975	ENSG00000126860	2123	ecotropic viral integration site 2A [Source:HGNC Symbol;Acc:HGNC:3499]	C2	C1	OK	4.61103	1.80928	-1.34967	-2.77517	5e-05	0.000205775	yes	0.000345979
CD6	ENSOARG00000016062	ENSG00000013725	923	CD6 molecule [Source:HGNC Symbol;Acc:HGNC:1691]	C2	C1	OK	1.81485	0.711918	-1.35007	-2.69584	5e-05	0.000205775	yes	0.000345979
ESM1	ENSOARG00000008037	ENSG00000164283	11082	endothelial cell specific molecule 1 [Source:HGNC Symbol;Acc:HGNC:3466]	C2	C1	OK	70.8239	27.7599	-1.35123	-6.66225	5e-05	0.000205775	yes	0.000345979
PLEKHA5	ENSOARG00000020496	ENSG00000052126	54477	pleckstrin homology domain containing A5 [Source:HGNC Symbol;Acc:HGNC:30036]	C2	C1	OK	12.6145	4.87896	-1.37044	-6.61432	5e-05	0.000205775	yes	0.000345979
S100A4	ENSOARG00000000641	ENSG00000196154	6275	S100 calcium binding protein A4 [Source:HGNC Symbol;Acc:HGNC:10494]	C2	C1	OK	53.3835	20.6244	-1.37204	-5.16851	5e-05	0.000205775	yes	0.000345979
LILRB3	ENSOARG00000002513	ENSG00000204577	11025	leukocyte immunoglobulin like receptor B3 [Source:HGNC Symbol;Acc:HGNC:6607]	C2	C1	OK	2.92102	1.1214	-1.38118	-3.44065	5e-05	0.000205775	yes	0.000345979
SLC3A1	ENSOARG00000006308	ENSG00000138079	6519	solute carrier family 3 member 1 [Source:HGNC Symbol;Acc:HGNC:11025]	C2	C1	OK	7.92281	3.03821	-1.38279	-5.44979	5e-05	0.000205775	yes	0.000345979
CFAP47	ENSOARG00000018864	ENSG00000165164	286464	cilia and flagella associated protein 47 [Source:HGNC Symbol;Acc:HGNC:26708]	C2	C1	OK	1.1932	0.457244	-1.3838	-2.29401	0.00015	0.00057358	yes	0.000964386
PSD4	ENSOARG00000020818	ENSG00000125637	23550	pleckstrin and Sec7 domain containing 4 [Source:HGNC Symbol;Acc:HGNC:19096]	C2	C1	OK	2.41002	0.922522	-1.38539	-3.20802	5e-05	0.000205775	yes	0.000345979
NPL	ENSOARG00000019055	ENSG00000135838	80896	N-acetylneuraminate pyruvate lyase [Source:HGNC Symbol;Acc:HGNC:16781]	C2	C1	OK	2.27621	0.868512	-1.39002	-3.47543	5e-05	0.000205775	yes	0.000345979
SLC2A11	ENSOARG00000013391	ENSG00000133460	66035	solute carrier family 2 member 11 [Source:HGNC Symbol;Acc:HGNC:14239]	C2	C1	OK	2.57342	0.981692	-1.39034	-2.10145	5e-05	0.000205775	yes	0.000345979
CCR1	ENSOARG00000014260	ENSG00000163823	1230	C-C motif chemokine receptor 1 [Source:HGNC Symbol;Acc:HGNC:1602]	C2	C1	OK	4.85405	1.84669	-1.39425	-6.38917	5e-05	0.000205775	yes	0.000345979
BLNK	ENSOARG00000007320	ENSG00000095585	29760	B-cell linker [Source:HGNC Symbol;Acc:HGNC:14211]	C2	C1	OK	2.24339	0.850305	-1.39963	-2.89347	5e-05	0.000205775	yes	0.000345979
PYCARD	ENSOARG00000008908	ENSG00000103490	29108	PYD and CARD domain containing [Source:HGNC Symbol;Acc:HGNC:16608]	C2	C1	OK	10.1463	3.84559	-1.39968	-2.77692	5e-05	0.000205775	yes	0.000345979
MMP17	ENSOARG00000013928	ENSG00000198598	4326	matrix metallopeptidase 17 [Source:HGNC Symbol;Acc:HGNC:7163]	C2	C1	OK	1.65196	0.623863	-1.40488	-2.21934	5e-05	0.000205775	yes	0.000345979
CES1	ENSOARG00000018232	ENSG00000198848	1066	carboxylesterase 1 [Source:HGNC Symbol;Acc:HGNC:1863]	C2	C1	OK	66.6159	25.0992	-1.40822	-15.4702	5e-05	0.000205775	yes	0.000345979
FYB	ENSOARG00000009551	ENSG00000082074	2533	FYN binding protein [Source:HGNC Symbol;Acc:HGNC:4036]	C2	C1	OK	6.85923	2.57797	-1.41181	-5.88607	5e-05	0.000205775	yes	0.000345979
KLF5	ENSOARG00000015505	ENSG00000102554	688	Kruppel like factor 5 [Source:HGNC Symbol;Acc:HGNC:6349]	C2	C1	OK	2.58987	0.972162	-1.41361	-3.65497	5e-05	0.000205775	yes	0.000345979
MPPED2	ENSOARG00000015522	ENSG00000066382	744	metallophosphoesterase domain containing 2 [Source:HGNC Symbol;Acc:HGNC:1180]	C2	C1	OK	3.66363	1.37453	-1.41433	-3.66911	5e-05	0.000205775	yes	0.000345979
DDC	ENSOARG00000014391	ENSG00000132437	1644	dopa decarboxylase [Source:HGNC Symbol;Acc:HGNC:2719]	C2	C1	OK	3.29749	1.23677	-1.41479	-2.68891	5e-05	0.000205775	yes	0.000345979
IKZF1	ENSOARG00000014822	ENSG00000185811	10320	IKAROS family zinc finger 1 [Source:HGNC Symbol;Acc:HGNC:13176]	C2	C1	OK	1.63092	0.607552	-1.42461	-3.63783	5e-05	0.000205775	yes	0.000345979
MSR1	ENSOARG00000009626	ENSG00000038945	4481	macrophage scavenger receptor 1 [Source:HGNC Symbol;Acc:HGNC:7376]	C2	C1	OK	11.8715	4.3711	-1.44143	-8.27991	5e-05	0.000205775	yes	0.000345979
TRIM66	ENSOARG00000014647	ENSG00000166436	9866	tripartite motif containing 66 [Source:HGNC Symbol;Acc:HGNC:29005]	C2	C1	OK	1.44994	0.530291	-1.45114	-4.50886	5e-05	0.000205775	yes	0.000345979
SEMA4A	ENSOARG00000005579	ENSG00000196189	64218	semaphorin 4A [Source:HGNC Symbol;Acc:HGNC:10729]	C2	C1	OK	1.2994	0.467775	-1.47396	-2.638	5e-05	0.000205775	yes	0.000345979
MPZ	ENSOARG00000009995	ENSG00000158887	4359	myelin protein zero [Source:HGNC Symbol;Acc:HGNC:7225]	C2	C1	OK	3.21108	1.14837	-1.48348	-3.07812	5e-05	0.000205775	yes	0.000345979
MYO1G	ENSOARG00000014216	ENSG00000136286	64005	myosin IG [Source:HGNC Symbol;Acc:HGNC:13880]	C2	C1	OK	2.40572	0.860096	-1.4839	-4.1564	5e-05	0.000205775	yes	0.000345979
FGD3	ENSOARG00000008161	ENSG00000127084	89846	FYVE, RhoGEF and PH domain containing 3 [Source:HGNC Symbol;Acc:HGNC:16027]	C2	C1	OK	1.16778	0.416418	-1.48767	-2.60541	5e-05	0.000205775	yes	0.000345979
ITGAM	ENSOARG00000009000	ENSG00000169896	3684	integrin subunit alpha M [Source:HGNC Symbol;Acc:HGNC:6149]	C2	C1	OK	2.36001	0.833307	-1.50187	-5.45554	5e-05	0.000205775	yes	0.000345979
HLA-DQA2	ENSOARG00000015485	ENSG00000237541	3118	major histocompatibility complex, class II, DQ alpha 2 [Source:HGNC Symbol;Acc:HGNC:4943]	C2	C1	OK	35.7371	12.4165	-1.52516	-7.40653	5e-05	0.000205775	yes	0.000345979
CCDC88B	ENSOARG00000007256	ENSG00000168071	283234	coiled-coil domain containing 88B [Source:HGNC Symbol;Acc:HGNC:26757	C2	C1	OK	0.992928	0.34431	-1.52798	-3.10302	5e-05	0.000205775	yes	0.000345979
HIST1H1D	ENSOARG00000020063	ENSG00000124575	3007	histone cluster 1 H1 family member d [Source:HGNC Symbol;Acc:HGNC:4717	C2	C1	OK	21.8645	7.55053	-1.53394	-4.20172	5e-05	0.000205775	yes	0.000345979
IL1RL1	ENSOARG00000013111	ENSG00000115602	9173	interleukin 1 receptor like 1 [Source:HGNC Symbol;Acc:HGNC:5998]	C2	C1	OK	2.10714	0.72633	-1.53659	-3.2678	5e-05	0.000205775	yes	0.000345979
CD84	ENSOARG00000008878	ENSG00000066294	8832	Signaling Lymphocytic Activation Molecule 5 [Source:HGNC Symbol;Acc:HGNC:1704]	C2	C1	OK	3.43409	1.16916	-1.55445	-4.12426	5e-05	0.000205775	yes	0.000345979
PLCB2	ENSOARG00000020162	ENSG00000137841	5330	phospholipase C beta 2 [Source:HGNC Symbol;Acc:HGNC:9055]	C2	C1	OK	1.16228	0.39179	-1.5688	-3.59985	5e-05	0.000205775	yes	0.000345979
FGB	ENSOARG00000000291	ENSG00000171564	2244	Epididymis Secretory Sperm Binding Protein Li 78p [HGNC: 3662]	C2	C1	OK	1.61382	0.537748	-1.58548	-5.28702	5e-05	0.000205775	yes	0.000345979
TRGC1	ENSOARG00000017877	ENSG00000211689	6966	T-cell receptor gamma constant 1 [Source:HGNC Symbol;Acc:HGNC:12275]	C2	C1	OK	7.42921	2.47237	-1.58731	-3.92974	5e-05	0.000205775	yes	0.000345979
FAM180A	ENSOARG00000009651	ENSG00000189320	389558	Family With Sequence Similarity 180 Member A[HGNC: 33773]	C2	C1	OK	8.14568	2.69443	-1.59606	-2.47267	5e-05	0.000205775	yes	0.000345979
TLR7	ENSOARG00000011288	ENSG00000196664	51284	Toll Like Receptor 7 [HGNC: 15631]	C2	C1	OK	1.50994	0.499156	-1.59693	-4.21297	5e-05	0.000205775	yes	0.000345979
MAL2	ENSOARG00000009525	ENSG00000147676	114569	Mal, T-Cell Differentiation Protein 2 (Gene/Pseudogene) [HGNC: 13634]	C2	C1	OK	106.768	35.2033	-1.60069	-28.5037	5e-05	0.000205775	yes	0.000345979
TRPM2	ENSOARG00000011962	ENSG00000142185	7226	Transient Receptor Potential Cation Channel Subfamily M Member 2 [Source:HGNC Symbol;Acc:HGNC:12339]	C2	C1	OK	4.27036	1.39179	-1.61742	-6.61008	5e-05	0.000205775	yes	0.000345979
RNF128	ENSOARG00000018913	ENSG00000133135	79589	ring finger protein 128, E3 ubiquitin protein ligase [Source:HGNC Symbol;Acc:HGNC:21153]	C2	C1	OK	28.835	9.26515	-1.63794	-14.7195	5e-05	0.000205775	yes	0.000345979
C1QA	ENSOARG00000008001	ENSG00000173372	712	complement C1q A chain [Source:HGNC Symbol;Acc:HGNC:1241]	C2	C1	OK	9.43585	2.93136	-1.68658	-12.2167	5e-05	0.000205775	yes	0.000345979
ADM	ENSOARG00000011444	ENSG00000148926	133	adrenomedullin [Source:HGNC Symbol;Acc:HGNC:259]	C2	C1	OK	143.813	44.6227	-1.68834	-32.494	5e-05	0.000205775	yes	0.000345979
LRRC31	ENSOARG00000000581	ENSG00000114248	79782	leucine rich repeat containing 31 [Source:HGNC Symbol;Acc:HGNC:26261]	C2	C1	OK	1.20107	0.372376	-1.68948	-2.86638	5e-05	0.000205775	yes	0.000345979
CLEC1B	ENSOARG00000021020	ENSG00000165682	51266	C-type lectin domain family 1 member B [Source:HGNC Symbol;Acc:HGNC:24356]	C2	C1	OK	4.03274	1.24122	-1.7	-2.90582	5e-05	0.000205775	yes	0.000345979
CBLN2	ENSOARG00000004801	ENSG00000141668	147381	cerebellin 2 precursor [Source:HGNC Symbol;Acc:HGNC:1544]	C2	C1	OK	4.1374	1.27259	-1.70096	-2.71786	5e-05	0.000205775	yes	0.000345979
VIPR2	ENSOARG00000010363	ENSG00000106018	7434	vasoactive intestinal peptide receptor 2 [Source:HGNC Symbol;Acc:HGNC:12695]	C2	C1	OK	6.31702	1.91693	-1.72045	-3.179	5e-05	0.000205775	yes	0.000345979
C1QC	ENSOARG00000007991	ENSG00000159189	714	complement C1q C chain [Source:HGNC Symbol;Acc:HGNC:1245]	C2	C1	OK	65.7014	19.7544	-1.73375	-11.0533	5e-05	0.000205775	yes	0.000345979
RN7SKP129	ENSOARG00000021222	ENSG00000222220	106479152	RNA, 7SK small nuclear pseudogene 129 [Source:HGNC Symbol;Acc:HGNC:45853]	C2	C1	OK	134.76	39.7186	-1.76251	-4.72581	5e-05	0.000205775	yes	0.000345979
CD3E	ENSOARG00000008984	ENSG00000198851	916	CD3e molecule [Source:HGNC Symbol;Acc:HGNC:1674]	C2	C1	OK	11.2709	3.30574	-1.76956	-5.42608	5e-05	0.000205775	yes	0.000345979
PRKCB	ENSOARG00000017631	ENSG00000166501	5579	protein kinase C beta [Source:HGNC Symbol;Acc:HGNC:9395]	C2	C1	OK	2.26924	0.660242	-1.78114	-4.51511	5e-05	0.000205775	yes	0.000345979
WAS	ENSOARG00000012145	ENSG00000015285	7454	Wiskott-Aldrich syndrome [Source:HGNC Symbol;Acc:HGNC:12731]	C2	C1	OK	2.14104	0.619679	-1.78872	-3.14776	5e-05	0.000205775	yes	0.000345979
SBSN	ENSOARG00000004837	ENSG00000189001	374897	suprabasin [Source:HGNC Symbol;Acc:HGNC:24950]	C2	C1	OK	5.60449	1.58867	-1.81876	-7.82907	5e-05	0.000205775	yes	0.000345979
CCDC192	ENSOARG00000017760	ENSG00000230561	728586	coiled-coil domain containing 192 [Source:HGNC Symbol;Acc:HGNC:49566]	C2	C1	OK	9.59902	2.7154	-1.82172	-2.35121	5e-05	0.000205775	yes	0.000345979
CD3D	ENSOARG00000009172	ENSG00000167286	915	CD3d molecule [Source:HGNC Symbol;Acc:HGNC:1673]	C2	C1	OK	6.66407	1.88216	-1.82402	-3.56709	5e-05	0.000205775	yes	0.000345979
GMFG	ENSOARG00000006029	ENSG00000130755	9535	glia maturation factor gamma [Source:HGNC Symbol;Acc:HGNC:4374]	C2	C1	OK	2.70563	0.763335	-1.82558	-4.75744	5e-05	0.000205775	yes	0.000345979
C4BPA	ENSOARG00000007405	ENSG00000123838	722	complement component 4 binding protein alpha [Source:HGNC Symbol;Acc:HGNC:1325]	C2	C1	OK	1.5742	0.436605	-1.85022	-3.32078	5e-05	0.000205775	yes	0.000345979
CHP2	ENSOARG00000017512	ENSG00000166869	63928	Calcineurin Like EF-Hand Protein 2	C2	C1	OK	6.7266	1.85005	-1.86231	-5.52484	5e-05	0.000205775	yes	0.000345979
VIPR2	ENSOARG00000010363	ENSG00000106018	7434	calcineurin like EF-hand protein 2 [Source:HGNC Symbol;Acc:HGNC:24927]	C2	C1	OK	6.73556	1.84095	-1.87135	-2.39066	5e-05	0.000205775	yes	0.000345979
CLHC1	ENSOARG00000002758	ENSG00000162994	130162	clathrin heavy chain linker domain containing 1 [Source:HGNC Symbol;Acc:HGNC:26453]	C2	C1	OK	3.95934	1.06843	-1.88976	-4.84867	5e-05	0.000205775	yes	0.000345979
RSPO1	ENSOARG00000019811	ENSG00000169218	284654	vasoactive intestinal peptide receptor 2 [Source:HGNC Symbol;Acc:HGNC:12695]	C2	C1	OK	3.71881	0.995572	-1.90124	-3.48128	5e-05	0.000205775	yes	0.000345979
ARHGAP15	ENSOARG00000009910	ENSG00000075884	55843	Rho GTPase activating protein 15 [Source:HGNC Symbol;Acc:HGNC:21030]	C2	C1	OK	4.54818	1.18525	-1.9401	-2.35492	5e-05	0.000205775	yes	0.000345979
IL1RN	ENSOARG00000020828	ENSG00000136689	3557	interleukin 1 receptor antagonist [Source:HGNC Symbol;Acc:HGNC:6000]	C2	C1	OK	3.49973	0.911634	-1.94072	-2.55388	5e-05	0.000205775	yes	0.000345979
ADAMTS14	ENSOARG00000006156	ENSG00000138316	140766	ADAM metallopeptidase with thrombospondin type 1 motif 14 [Source:HGNC Symbol;Acc:HGNC:14899]	C2	C1	OK	3.35753	0.871517	-1.9458	-6.95282	5e-05	0.000205775	yes	0.000345979
MRAP2	ENSOARG00000013397	ENSG00000135324	112609	melanocortin 2 receptor accessory protein 2 [Source:HGNC Symbol;Acc:HGNC:21232]	C2	C1	OK	7.62222	1.96362	-1.9567	-6.8392	5e-05	0.000205775	yes	0.000345979
CD163	ENSOARG00000002862	ENSG00000177575	9332	CD163 molecule [Source:HGNC Symbol;Acc:HGNC:1631]	C2	C1	OK	6.25362	1.60218	-1.96466	-8.90321	5e-05	0.000205775	yes	0.000345979
CLEC12A	ENSOARG00000021026	ENSG00000172322	160364	C-type lectin domain family 12 member A [Source:HGNC Symbol;Acc:HGNC:31713]	C2	C1	OK	0.881588	0.225802	-1.96505	-2.31192	5e-05	0.000205775	yes	0.000345979
WARS2	ENSOARG00000020381	ENSG00000116874	10352	tryptophanyl tRNA synthetase 2, mitochondrial [Source:HGNC Symbol;Acc:HGNC:12730]	C2	C1	OK	3.8454	0.971895	-1.98426	-2.87317	5e-05	0.000205775	yes	0.000345979
SPP1	ENSOARG00000002590	ENSG00000118785	6696	secreted phosphoprotein 1 [Source:HGNC Symbol;Acc:HGNC:11255]	C2	C1	OK	8.7507	2.14789	-2.02647	-5.2846	5e-05	0.000205775	yes	0.000345979
CIITA	ENSOARG00000006106	ENSG00000179583	4261	class II major histocompatibility complex transactivator [Source:HGNC Symbol;Acc:HGNC:7067]	C2	C1	OK	1.34217	0.321151	-2.06324	-3.76919	5e-05	0.000205775	yes	0.000345979
TAC3	ENSOARG00000007920	ENSG00000166863	6866	selectin L [Source:HGNC Symbol;Acc:HGNC:10720]	C2	C1	OK	37.8721	8.99225	-2.07438	-4.80692	5e-05	0.000205775	yes	0.000345979
SELL	ENSOARG00000010897	ENSG00000188404	6402	selectin L [Source:HGNC Symbol;Acc:HGNC:10720]	C2	C1	OK	2.09332	0.496309	-2.07648	-3.38983	5e-05	0.000205775	yes	0.000345979
QPCT	ENSOARG00000009260	ENSG00000115828	25797	glutaminyl-peptide cyclotransferase [Source:HGNC Symbol;Acc:HGNC:9753]	C2	C1	OK	3.02569	0.715278	-2.08069	-3.1831	5e-05	0.000205775	yes	0.000345979
VSIG4	ENSOARG00000005236	ENSG00000155659	11326	V-set and immunoglobulin domain containing 4 [Source:HGNC Symbol;Acc:HGNC:17032]	C2	C1	OK	2.13588	0.497663	-2.10159	-4.34407	5e-05	0.000205775	yes	0.000345979
CD36	ENSOARG00000017123	ENSG00000135218	948	CD36 molecule [Source:HGNC Symbol;Acc:HGNC:1663]	C2	C1	OK	35.8252	8.20209	-2.12691	-19.0837	5e-05	0.000205775	yes	0.000345979
LMNTD1	ENSOARG00000019975	ENSG00000152936	160492	lamin tail domain containing 1 [Source:HGNC Symbol;Acc:HGNC:26683]	C2	C1	OK	4.78128	1.08921	-2.13412	-3.47543	5e-05	0.000205775	yes	0.000345979
RGSL1	ENSOARG00000018837	ENSG00000121446	353299	regulator of G protein signaling like 1 [Source:HGNC Symbol;Acc:HGNC:18636]	C2	C1	OK	1.179	0.261965	-2.17012	-2.7499	5e-05	0.000205775	yes	0.000345979
HOXA10	ENSOARG00000009675	ENSG00000253293	3206	homeobox A10 [Source:HGNC Symbol;Acc:HGNC:5100]	C2	C1	OK	3.04614	0.673375	-2.1775	-5.22361	5e-05	0.000205775	yes	0.000345979
HOXA9	ENSOARG00000009680	ENSG00000078399	3205	homeobox A9 [Source:HGNC Symbol;Acc:HGNC:5109]	C2	C1	OK	9.80922	2.0415	-2.26451	-4.83414	5e-05	0.000205775	yes	0.000345979
PTPN20	ENSOARG00000001287	ENSG00000204179	26095	Protein Tyrosine Phosphatase, Non-Receptor Type 20 [HGNC: 23423]	C2	C1	OK	1.11858	0.228662	-2.29039	-2.75173	5e-05	0.000205775	yes	0.000345979
MILR1	ENSOARG00000014870	ENSG00000271605	284021	Mast Cell Immunoglobulin Like Receptor 1	C2	C1	OK	3.97826	0.79806	-2.31757	-3.85868	5e-05	0.000205775	yes	0.000345979
ANKRD1	ENSOARG00000015908	ENSG00000148677	27063	Ankyrin Repeat Domain 1	C2	C1	OK	3.85806	0.76953	-2.32583	-4.98256	5e-05	0.000205775	yes	0.000345979
CD1E	ENSOARG00000007307	ENSG00000158488	913	CD1E Antigen, E Polypeptide [HGNC: 1638]	C2	C1	OK	2.593	0.501418	-2.37054	-6.11654	5e-05	0.000205775	yes	0.000345979
TBXAS1	ENSOARG00000011915	ENSG00000059377	6916	Cytochrome P450, Family 5, Subfamily A, Polypeptide 1	C2	C1	OK	2.46288	0.456569	-2.43144	-3.68989	5e-05	0.000205775	yes	0.000345979
ACSM1	ENSOARG00000012921	ENSG00000166743	116285	Acyl-CoA Synthetase Medium-Chain Family Member 1	C2	C1	OK	2.21011	0.399125	-2.46921	-3.5671	5e-05	0.000205775	yes	0.000345979
SLITRK1	ENSOARG00000017151	ENSG00000178235	114798	SLIT And NTRK Like Family Member 1	C2	C1	OK	1.70706	0.306207	-2.47894	-4.40605	5e-05	0.000205775	yes	0.000345979
ADGRB3	ENSOARG00000012103	ENSG00000135298	577	Adhesion G Protein-Coupled Receptor B3	C2	C1	OK	4.80315	0.856062	-2.48819	-8.05822	5e-05	0.000205775	yes	0.000345979
CD96	ENSOARG00000019179	ENSG00000153283	10225	T Cell-Activated Increased Late Expression Protein [HGNC: 16892]	C2	C1	OK	1.7465	0.303535	-2.52453	-3.34774	5e-05	0.000205775	yes	0.000345979
ART5	ENSOARG00000002755	ENSG00000167311	116969	ADP-ribosyltransferase 5 [Source:HGNC Symbol;Acc:HGNC:24049]	C2	C1	OK	1.93143	0.327645	-2.55946	-2.00796	5e-05	0.000205775	yes	0.000345979
CD300LD	ENSOARG00000012387	ENSG00000204345	100131439	CD300 molecule like family member d [Source:HGNC Symbol;Acc:HGNC:16848]	C2	C1	OK	3.35183	0.560426	-2.58035	-3.75407	5e-05	0.000205775	yes	0.000345979
NOV	ENSOARG00000009469	ENSG00000136999	4856	Nephroblastoma-Overexpressed Gene Protein Homolog [HGNC: 7885]	C2	C1	OK	84.2539	14.0472	-2.58446	-32.3841	5e-05	0.000205775	yes	0.000345979
PLP1	ENSOARG00000000548	ENSG00000123560	5354	Proteolipid Protein 1 [HGNC: 9086]	C2	C1	OK	3.82009	0.627014	-2.60704	-4.61354	5e-05	0.000205775	yes	0.000345979
ASGR2	ENSOARG00000010000	ENSG00000161944	433	C-Type Lectin Domain Family 4 Member H2 [HGNC: 743]	C2	C1	OK	7.56827	1.17956	-2.68172	-5.56602	5e-05	0.000205775	yes	0.000345979
RF02271	ENSOARG00000021536	ENSG00000278333		RFAM	C2	C1	OK	17.8129	2.74517	-2.69795	-5.11617	5e-05	0.000205775	yes	0.000345979
UPK3B	ENSOARG00000014061	ENSG00000243566	105375355	Uroplakin 3B [HGNC: 21444]	C2	C1	OK	5.1386	0.706523	-2.86257	-3.4061	5e-05	0.000205775	yes	0.000345979
HAVCR1	ENSOARG00000010727	ENSG00000113249	26762	Hepatitis A Virus Cellular Receptor 1	C2	C1	OK	2.40564	0.327107	-2.87858	-5.69259	5e-05	0.000205775	yes	0.000345979
TPSB2	ENSOARG00000014689	ENSG00000197253	64499	Tryptase Beta 2 (Gene/Pseudogene)[HGNC: 14120]	C2	C1	OK	7.21785	0.962049	-2.90739	-3.49777	5e-05	0.000205775	yes	0.000345979
PRKAR1A	ENSOARG00000012209	ENSG00000108946	5573	Protein Kinase CAMP-Dependent Type I Regulatory Subunit Alpha	C2	C1	OK	5.11628	0.680036	-2.91141	-4.49811	5e-05	0.000205775	yes	0.000345979
NEFM	ENSOARG00000009958	ENSG00000104722	4741	Neurofilament, Medium Polypeptide 150kDa [HGNC: 7734]	C2	C1	OK	8.09912	1.06055	-2.93295	-11.7147	5e-05	0.000205775	yes	0.000345979
CYP2S1	ENSOARG00000007575	ENSG00000167600	29785	Cytochrome P450, Family 2, Subfamily S, Polypeptide 1 [HGNC: 15654]	C2	C1	OK	2.39599	0.312886	-2.93691	-2.9427	0.0001	0.000395431	yes	0.000664856
CTSL	ENSOARG00000008683	ENSG00000135047	1514	Cathepsin L	C2	C1	OK	59.9822	7.14665	-3.0692	-15.9848	5e-05	0.000205775	yes	0.000345979
MMP9	ENSOARG00000007908	ENSG00000100985	4318	Matrix Metalloproteinase 9 (Gelatinase B, 92kDa Gelatinase, 92kDa Type IV Collagenase) [HGNC: 7176]	C2	C1	OK	46.1391	5.22128	-3.14351	-18.6713	5e-05	0.000205775	yes	0.000345979
ADGRE1	ENSOARG00000004807	ENSG00000174837	2015	Egf-Like Module Containing, Mucin-Like, Hormone Receptor-Like Sequence 1	C2	C1	OK	1.70984	0.137515	-3.63619	-5.79666	5e-05	0.000205775	yes	0.000345979
S100A12	ENSOARG00000000432	ENSG00000163221	6283	S100 Calcium Binding Protein A12	C2	C1	OK	42.4688	3.18217	-3.73832	-1.91872	5e-05	0.000205775	yes	0.000345979
FEM1B	ENSOARG00000018433	ENSG00000169018	10116	Fem-1-Like Death Receptor-Binding Protein Alpha	C2	C1	OK	557.61	24.9029	-4.48487	-61.2274	5e-05	0.000205775	yes	0.000345979
ST6GALNAC5	ENSOARG00000012837	ENSG00000117069	81849	ST6 N-Acetylgalactosaminide Alpha-2,6-Sialyltransferase 5	C2	C1	OK	0	1.68236	Inf		5e-05	0.000205775	yes	0.000345979
PLD6	ENSOARG00000002043	ENSG00000179598	201164	Phospholipase D Family Member 6	C2	C1	OK	0	1.04683	Inf		5e-05	0.000205775	yes	0.000345979
TNNC2	ENSOARG00000006566	ENSG00000101470	7125	Troponin C2, Fast Skeletal Type	C2	C1	OK	0	1.59693	Inf		5e-05	0.000205775	yes	0.000345979
FGF18	ENSOARG00000003578	ENSG00000156427	8817	Fibroblast Growth Factor 18	C2	C1	OK	0	0.891434	Inf		5e-05	0.000205775	yes	0.000345979
CA5A	ENSOARG00000012206	ENSG00000174990	763	carbonic anhydrase 5A [Source:HGNC Symbol;Acc:HGNC:1377]	C2	C1	OK	0.13914	126.35	9.82667	6.15739	5e-05	0.000205775	yes	0.000345979
SVIP	ENSOARG00000007529	ENSG00000198168	258010	small VCP interacting protein [Source:HGNC Symbol;Acc:HGNC:25238]	C2	C1	OK	0.526384	25.8765	5.61939	1.95849	5e-05	0.000205775	yes	0.000345979
ARHGAP36	ENSOARG00000012814	ENSG00000147256	158763	rho GTPase-activating protein 36 precursor [Source:RefSeq peptide;Acc:NP_001254804]	C2	C1	OK	0.0912332	0.943942	3.37107	2.53574	0.0001	0.000395431	yes	0.000664856
UTS2R	ENSOARG00000016694	ENSG00000181408	2837	urotensin 2 receptor [Source:HGNC Symbol;Acc:HGNC:4468]	C2	C1	OK	0.291224	2.5764	3.14516	2.12517	0.0001	0.000395431	yes	0.000664856
ADAMTS4	ENSOARG00000009686	ENSG00000158859	9507	ADAM metallopeptidase with thrombospondin type 1 motif 4 [Source:HGNC Symbol;Acc:HGNC:220]	C2	C1	OK	2.13613	15.4287	2.85254	21.2901	5e-05	0.000205775	yes	0.000345979
NR4A3	ENSOARG00000010939	ENSG00000119508	8013	nuclear receptor subfamily 4 group A member 3 [Source:HGNC Symbol;Acc:HGNC:7982]	C2	C1	OK	0.63008	4.51419	2.84086	8.98378	5e-05	0.000205775	yes	0.000345979
SERPINA5	ENSOARG00000015144	ENSG00000188488	5104	serpin family A member 5 [Source:HGNC Symbol;Acc:HGNC:8723]	C2	C1	OK	0.366639	2.46354	2.7483	4.79761	5e-05	0.000205775	yes	0.000345979
CXCL14	ENSOARG00000014723	ENSG00000145824	9547	C-X-C motif chemokine ligand 14 [Source:HGNC Symbol;Acc:HGNC:10640]	C2	C1	OK	3.72543	23.8323	2.67744	3.22189	5e-05	0.000205775	yes	0.000345979
QRFPR	ENSOARG00000015085	ENSG00000186867	84109	pyroglutamylated RFamide peptide receptor [Source:HGNC Symbol;Acc:HGNC:15565]	C2	C1	OK	1.14405	5.74559	2.32831	2.0536	5e-05	0.000205775	yes	0.000345979
HTR1B	ENSOARG00000019953	ENSG00000135312	3351	5-hydroxytryptamine receptor 1B [Source:HGNC Symbol;Acc:HGNC:5287]	C2	C1	OK	0.317208	1.57424	2.31116	2.57408	5e-05	0.000205775	yes	0.000345979
EYA2	ENSOARG00000009276	ENSG00000064655	2139	EYA transcriptional coactivator and phosphatase 2 [Source:HGNC Symbol;Acc:HGNC:3520]	C2	C1	OK	1.78764	8.75831	2.2926	9.11352	5e-05	0.000205775	yes	0.000345979
C4orf32	ENSOARG00000003213	ENSG00000174749	132720	chromosome 4 open reading frame 32 [Source:HGNC Symbol;Acc:HGNC:26813]	C2	C1	OK	11.0329	53.3533	2.27376	2.13619	5e-05	0.000205775	yes	0.000345979
TRHDE	ENSOARG00000014716	ENSG00000072657	29953	thyrotropin releasing hormone degrading enzyme [Source:HGNC Symbol;Acc:HGNC:30748]	C2	C1	OK	1.07689	4.88094	2.18028	6.6362	5e-05	0.000205775	yes	0.000345979
MLXIPL	ENSOARG00000012375	ENSG00000009950	51085	MLX interacting protein like [Source:HGNC Symbol;Acc:HGNC:12744]	C2	C1	OK	0.323562	1.44866	2.16261	3.09055	5e-05	0.000205775	yes	0.000345979
NR4A1	ENSOARG00000017214	ENSG00000123358	3164	nuclear receptor subfamily 4 group A member 1 [Source:HGNC Symbol;Acc:HGNC:7980]	C2	C1	OK	6.93468	30.5103	2.1374	13.4336	5e-05	0.000205775	yes	0.000345979
DCHS2	ENSOARG00000001415	ENSG00000197410	54798	dachsous cadherin-related 2 [Source:HGNC Symbol;Acc:HGNC:23111]	C2	C1	OK	0.298798	1.26871	2.08612	6.82216	5e-05	0.000205775	yes	0.000345979
CA3	ENSOARG00000013116	ENSG00000164879	761	carbonic anhydrase 3 [Source:HGNC Symbol;Acc:HGNC:1374]	C2	C1	OK	2.08662	8.07835	1.95289	4.85518	5e-05	0.000205775	yes	0.000345979
COL9A2	ENSOARG00000020224	ENSG00000049089	1298	collagen type IX alpha 2 chain [Source:HGNC Symbol;Acc:HGNC:2218]	C2	C1	OK	0.627694	2.40671	1.93893	7.16412	5e-05	0.000205775	yes	0.000345979
NKAIN1	ENSOARG00000001800	ENSG00000084628	79570	Na+/K+ transporting ATPase interacting 1 [Source:HGNC Symbol;Acc:HGNC:25743]	C2	C1	OK	1.02677	3.83629	1.9016	4.73719	5e-05	0.000205775	yes	0.000345979
DEFB112	ENSOARG00000012631	ENSG00000180872	245915	defensin beta 112 [Source:HGNC Symbol;Acc:HGNC:18093]	C2	C1	OK	15.7738	57.7471	1.87222	8.6897	5e-05	0.000205775	yes	0.000345979
HAS1	ENSOARG00000014933	ENSG00000105509	3036	hyaluronan synthase 1 [Source:HGNC Symbol;Acc:HGNC:4818]	C2	C1	OK	0.464706	1.7005	1.87156	4.80471	5e-05	0.000205775	yes	0.000345979
CDC6	ENSOARG00000014063	ENSG00000094804	990	cell division cycle 6 [Source:HGNC Symbol;Acc:HGNC:1744]	C2	C1	OK	1.81273	6.5667	1.85701	7.46842	5e-05	0.000205775	yes	0.000345979
SLCO4A1	ENSOARG00000012621	ENSG00000101187	28231	solute carrier organic anion transporter family member 4A1 [Source:HGNC Symbol;Acc:HGNC:10953]	C2	C1	OK	0.342635	1.21699	1.82858	2.41319	0.0001	0.000395431	yes	0.000664856
INHBA	ENSOARG00000017475	ENSG00000122641	3624	inhibin beta A subunit [Source:HGNC Symbol;Acc:HGNC:6066]	C2	C1	OK	19.5855	69.3825	1.82479	40.2897	5e-05	0.000205775	yes	0.000345979
CLMN	ENSOARG00000015720	ENSG00000165959	79789	calmin [Source:HGNC Symbol;Acc:HGNC:19972]	C2	C1	OK	0.292822	0.97852	1.74058	2.76438	5e-05	0.000205775	yes	0.000345979
PADI6	ENSOARG00000010997	ENSG00000276747	353238	peptidyl arginine deiminase 6 [Source:HGNC Symbol;Acc:HGNC:20449]	C2	C1	OK	1.80725	5.73693	1.66648	5.812	5e-05	0.000205775	yes	0.000345979
FOS	ENSOARG00000001783	ENSG00000170345	2353	Fos proto-oncogene, AP-1 transcription factor subunit [Source:HGNC Symbol;Acc:HGNC:3796]	C2	C1	OK	18.2021	57.2086	1.65213	16.135	5e-05	0.000205775	yes	0.000345979
SLC5A3	ENSOARG00000007712	ENSG00000198743	6526	solute carrier family 5 member 3 [Source:HGNC Symbol;Acc:HGNC:11038]	C2	C1	OK	1.05305	3.23701	1.62009	3.60639	5e-05	0.000205775	yes	0.000345979
NLRP13	ENSOARG00000003164	ENSG00000173572	126204	NLR family pyrin domain containing 13 [Source:HGNC Symbol;Acc:HGNC:22937]	C2	C1	OK	0.570986	1.73794	1.60585	2.52143	5e-05	0.000205775	yes	0.000345979
STK32B	ENSOARG00000007185	ENSG00000152953	55351	serine/threonine kinase 32B [Source:HGNC Symbol;Acc:HGNC:14217]	C2	C1	OK	1.03697	3.11038	1.58472	4.44025	5e-05	0.000205775	yes	0.000345979
DUSP4	ENSOARG00000010272	ENSG00000120875	1846	dual specificity phosphatase 4 [Source:HGNC Symbol;Acc:HGNC:3070]	C2	C1	OK	1.48578	4.30795	1.53578	6.37443	5e-05	0.000205775	yes	0.000345979
SCUBE1	ENSOARG00000019187	ENSG00000159307	80274	signal peptide, CUB domain and EGF like domain containing 1 [Source:HGNC Symbol;Acc:HGNC:13441]	C2	C1	OK	1.27211	3.64604	1.51911	5.51424	5e-05	0.000205775	yes	0.000345979
SCUBE3	ENSOARG00000011422	ENSG00000146197	222663	signal peptide, CUB domain and EGF like domain containing 3 [Source:HGNC Symbol;Acc:HGNC:13655]	C2	C1	OK	4.9674	14.0747	1.50254	17.7017	5e-05	0.000205775	yes	0.000345979
KPNA7	ENSOARG00000018824	ENSG00000185467	402569	karyopherin subunit alpha 7 [Source:HGNC Symbol;Acc:HGNC:21839]	C2	C1	OK	0.710381	2.00265	1.49524	2.57423	5e-05	0.000205775	yes	0.000345979
FAM111B	ENSOARG00000011604	ENSG00000189057	374393	family with sequence similarity 111 member B [Source:HGNC Symbol;Acc:HGNC:24200]	C2	C1	OK	1.08302	3.03838	1.48824	6.14203	5e-05	0.000205775	yes	0.000345979
KCNK3	ENSOARG00000018988	ENSG00000171303	3777	potassium two pore domain channel subfamily K member 3 [Source:HGNC Symbol;Acc:HGNC:6278]	C2	C1	OK	1.08999	3.03817	1.47889	2.88604	5e-05	0.000205775	yes	0.000345979
SCN10A	ENSOARG00000001624	ENSG00000185313	6336	sodium voltage-gated channel alpha subunit 10 [Source:HGNC Symbol;Acc:HGNC:10582]	C2	C1	OK	0.943578	2.61295	1.46947	6.7493	5e-05	0.000205775	yes	0.000345979
ST14	ENSOARG00000014848	ENSG00000149418	6768	suppression of tumorigenicity 14 [Source:HGNC Symbol;Acc:HGNC:11344]	C2	C1	OK	0.491003	1.35753	1.46718	2.79131	5e-05	0.000205775	yes	0.000345979
CTH	ENSOARG00000011995	ENSG00000116761	1491	cystathionine gamma-lyase [Source:HGNC Symbol;Acc:HGNC:2501]	C2	C1	OK	1.26923	3.48606	1.45764	2.82495	5e-05	0.000205775	yes	0.000345979
LRP8	ENSOARG00000006261	ENSG00000157193	7804	LDL receptor related protein 8 [Source:HGNC Symbol;Acc:HGNC:6700]	C2	C1	OK	2.01179	5.48235	1.44631	6.34363	5e-05	0.000205775	yes	0.000345979
LOXL4	ENSOARG00000011692	ENSG00000138131	84171	lysyl oxidase like 4 [Source:HGNC Symbol;Acc:HGNC:17171]	C2	C1	OK	0.977667	2.66294	1.4456	3.25262	5e-05	0.000205775	yes	0.000345979
CDCA7	ENSOARG00000000578	ENSG00000144354	83879	cell division cycle associated 7 [Source:HGNC Symbol;Acc:HGNC:14628]	C2	C1	OK	4.65954	12.6668	1.4428	7.71309	5e-05	0.000205775	yes	0.000345979
DPF3	ENSOARG00000000185	ENSG00000205683	8110	double PHD fingers 3 [Source:HGNC Symbol;Acc:HGNC:17427]	C2	C1	OK	0.654811	1.77184	1.4361	2.28577	5e-05	0.000205775	yes	0.000345979
SLC44A5	ENSOARG00000012612	ENSG00000137968	204962	solute carrier family 44 member 5 [Source:HGNC Symbol;Acc:HGNC:28524]	C2	C1	OK	0.595169	1.60403	1.43033	3.78268	5e-05	0.000205775	yes	0.000345979
HSPH1	ENSOARG00000011756	ENSG00000120694	10808	heat shock protein family H (Hsp110) member 1 [Source:HGNC Symbol;Acc:HGNC:16969]	C2	C1	OK	102.562	275.92	1.42775	5.15531	5e-05	0.000205775	yes	0.000345979
LIMA1	ENSOARG00000017895	ENSG00000050405	51474	LIM Domain And Actin Binding 1	C2	C1	OK	10.3414	27.4587	1.40883	15.1305	5e-05	0.000205775	yes	0.000345979
ASTL	ENSOARG00000014020	ENSG00000188886	431705	astacin like metalloendopeptidase [Source:HGNC Symbol;Acc:HGNC:31704]	C2	C1	OK	1.16989	3.08025	1.39668	3.15548	5e-05	0.000205775	yes	0.000345979
FAM83F	ENSOARG00000017179	ENSG00000133477	113828	family with sequence similarity 83 member F [Source:HGNC Symbol;Acc:HGNC:25148]	C2	C1	OK	0.456233	1.19874	1.39367	1.84349	5e-05	0.000205775	yes	0.000345979
JUNB	ENSOARG00000010854	ENSG00000171223	3726	JunB proto-oncogene, AP-1 transcription factor subunit [Source:HGNC Symbol;Acc:HGNC:6205]	C2	C1	OK	59.3119	155.262	1.38831	11.4535	5e-05	0.000205775	yes	0.000345979
ACCSL	ENSOARG00000001281	ENSG00000205126	390110	1-aminocyclopropane-1-carboxylate synthase homolog (inactive) like [Source:HGNC Symbol;Acc:HGNC:34391]	C2	C1	OK	0.539911	1.4115	1.38644	4.01316	5e-05	0.000205775	yes	0.000345979
ETV5	ENSOARG00000020548	ENSG00000244405	2119	ETS variant 5 [Source:HGNC Symbol;Acc:HGNC:3494]	C2	C1	OK	0.573159	1.49636	1.38446	4.0119	5e-05	0.000205775	yes	0.000345979
NLRP5	ENSOARG00000003214	ENSG00000171487	126206	NLR family pyrin domain containing 5 [Source:HGNC Symbol;Acc:HGNC:21269]	C2	C1	OK	0.356926	0.917921	1.36274	2.329	5e-05	0.000205775	yes	0.000345979
SHD	ENSOARG00000010270	ENSG00000105251	56961	Src homology 2 domain containing transforming protein D [Source:HGNC Symbol;Acc:HGNC:30633]	C2	C1	OK	0.976927	2.50896	1.36077	2.50786	5e-05	0.000205775	yes	0.000345979
GSTCD	ENSOARG00000009956	ENSG00000138780	79807	glutathione S-transferase C-terminal domain containing [Source:HGNC Symbol;Acc:HGNC:25806]	C2	C1	OK	1.99721	5.09577	1.35131	7.02899	5e-05	0.000205775	yes	0.000345979
SCD	ENSOARG00000014674	ENSG00000099194	6319	acyl-CoA desaturase [Source:RefSeq peptide;Acc:NP_001009254]	C2	C1	OK	42.2796	107.854	1.35104	34.0724	5e-05	0.000205775	yes	0.000345979
CLEC2L	ENSOARG00000011618	ENSG00000236279	154790	C-type lectin domain family 2 member L [Source:HGNC Symbol;Acc:HGNC:21969]	C2	C1	OK	6.31178	16.0686	1.34813	3.97513	5e-05	0.000205775	yes	0.000345979
FST	ENSOARG00000008119	ENSG00000134363	10468	follistatin [Source:HGNC Symbol;Acc:HGNC:3971]	C2	C1	OK	103.546	259.25	1.32408	31.3259	5e-05	0.000205775	yes	0.000345979
EPB41L3	ENSOARG00000010473	ENSG00000082397	23136	erythrocyte membrane protein band 4.1 like 3 [Source:HGNC Symbol;Acc:HGNC:3380]	C2	C1	OK	3.24641	7.82732	1.26967	8.86613	5e-05	0.000205775	yes	0.000345979
COL13A1	ENSOARG00000005711	ENSG00000197467	1305	collagen type XIII alpha 1 chain [Source:HGNC Symbol;Acc:HGNC:2190]	C2	C1	OK	2.51208	6.0458	1.26705	5.33777	5e-05	0.000205775	yes	0.000345979
TK1	ENSOARG00000005673	ENSG00000167900	7083	thymidine kinase 1 [Source:HGNC Symbol;Acc:HGNC:11830]	C2	C1	OK	4.69166	11.2904	1.26693	2.48625	5e-05	0.000205775	yes	0.000345979
CORIN	ENSOARG00000003841	ENSG00000116996	10699	corin, serine peptidase [Source:HGNC Symbol;Acc:HGNC:19012]	C2	C1	OK	1.20667	2.89356	1.26182	5.40258	5e-05	0.000205775	yes	0.000345979
ZP4	ENSOARG00000016215	ENSG00000116996	57829	zona pellucida glycoprotein 4 [Source:HGNC Symbol;Acc:HGNC:15770]	C2	C1	OK	1.97285	4.71955	1.25837	4.38687	5e-05	0.000205775	yes	0.000345979
BMP15	ENSOARG00000009372	ENSG00000130385	9210	bone morphogenetic protein 15 precursor [Source:RefSeq peptide;Acc:NP_001108239]	C2	C1	OK	0.706717	1.6834	1.25218	2.22848	5e-05	0.000205775	yes	0.000345979
FANCB	ENSOARG00000011804	ENSG00000181544	2187	Fanconi anemia complementation group B [Source:HGNC Symbol;Acc:HGNC:3583]	C2	C1	OK	0.444273	1.05224	1.24395	3.51193	5e-05	0.000205775	yes	0.000345979
ALOX15	ENSOARG00000008480	ENSG00000161905	246	arachidonate 15-lipoxygenase [Source:HGNC Symbol;Acc:HGNC:433]	C2	C1	OK	0.785309	1.84291	1.23065	3.21754	5e-05	0.000205775	yes	0.000345979
SFRP4	ENSOARG00000008899	ENSG00000106483	6424	secreted frizzled related protein 4 [Source:HGNC Symbol;Acc:HGNC:10778]	C2	C1	OK	13.9211	32.5917	1.22724	8.87258	5e-05	0.000205775	yes	0.000345979
BTC	ENSOARG00000015138	ENSG00000174808	685	betacellulin [Source:HGNC Symbol;Acc:HGNC:1121]	C2	C1	OK	1.08966	2.5425	1.22237	2.01184	0.00015	0.00057358	yes	0.000964386
RRM2	ENSOARG00000015333	ENSG00000171848	6241	ribonucleotide reductase regulatory subunit M2 [Source:HGNC Symbol;Acc:HGNC:10452]	C2	C1	OK	11.9557	27.6686	1.21055	14.4555	5e-05	0.000205775	yes	0.000345979
EXO1	ENSOARG00000007232	ENSG00000174371	9156	exonuclease 1 [Source:HGNC Symbol;Acc:HGNC:3511]	C2	C1	OK	1.2597	2.90925	1.20757	4.499	5e-05	0.000205775	yes	0.000345979
CNIH3	ENSOARG00000016515	ENSG00000143786	149111	cornichon family AMPA receptor auxiliary protein 3 [Source:HGNC Symbol;Acc:HGNC:26802]	C2	C1	OK	0.731231	1.67934	1.1995	2.24197	0.00015	0.00057358	yes	0.000964386
CLSPN	ENSOARG00000019542	ENSG00000092853	63967	claspin [Source:HGNC Symbol;Acc:HGNC:19715]	C2	C1	OK	1.05139	2.41177	1.19779	6.87818	5e-05	0.000205775	yes	0.000345979
STRIP2	ENSOARG00000004490	ENSG00000128578	57464	striatin interacting protein 2 [Source:HGNC Symbol;Acc:HGNC:22209]	C2	C1	OK	0.858195	1.95623	1.1887	4.33411	5e-05	0.000205775	yes	0.000345979
CHAF1A	ENSOARG00000009704	ENSG00000167670	10036	chromatin assembly factor 1 subunit A [Source:HGNC Symbol;Acc:HGNC:1910]	C2	C1	OK	3.67389	8.32566	1.18026	7.50727	5e-05	0.000205775	yes	0.000345979
UHRF1	ENSOARG00000008530	ENSG00000276043	29128	ubiquitin like with PHD and ring finger domains 1 [Source:HGNC Symbol;Acc:HGNC:12556]	C2	C1	OK	3.60798	8.15454	1.17641	10.568	5e-05	0.000205775	yes	0.000345979
IGLON5	ENSOARG00000014696	ENSG00000142549	402665	IgLON family member 5 [Source:HGNC Symbol;Acc:HGNC:34550]	C2	C1	OK	2.53245	5.71509	1.17424	4.16751	5e-05	0.000205775	yes	0.000345979
FHL5	ENSOARG00000012094	ENSG00000112214	9457	four and a half LIM domains 5 [Source:HGNC Symbol;Acc:HGNC:17371]	C2	C1	OK	1.87734	4.21125	1.16556	2.95031	5e-05	0.000205775	yes	0.000345979
SOCS3	ENSOARG00000000175	ENSG00000184557	9021	suppressor of cytokine signaling 3 [Source:HGNC Symbol;Acc:HGNC:19391]	C2	C1	OK	16.0725	36.0529	1.16552	6.37846	5e-05	0.000205775	yes	0.000345979
GLDN	ENSOARG00000020976	ENSG00000186417	342035	gliomedin [Source:HGNC Symbol;Acc:HGNC:29514]	C2	C1	OK	1.0401	2.32714	1.16184	3.77884	5e-05	0.000205775	yes	0.000345979
CEACAM19	ENSOARG00000009187	ENSG00000186567	56971	carcinoembryonic antigen related cell adhesion molecule 19 [Source:HGNC Symbol;Acc:HGNC:31951]	C2	C1	OK	0.500207	1.11894	1.16154	2.10881	5e-05	0.000205775	yes	0.000345979
HELLS	ENSOARG00000004495	ENSG00000119969	3070	helicase, lymphoid-specific [Source:HGNC Symbol;Acc:HGNC:4861]	C2	C1	OK	2.50221	5.54906	1.14904	8.51428	5e-05	0.000205775	yes	0.000345979
MXRA5	ENSOARG00000008760	ENSG00000101825	25878	matrix remodeling associated 5 [Source:HGNC Symbol;Acc:HGNC:7539]	C2	C1	OK	7.2477	16.0572	1.14763	17.0629	5e-05	0.000205775	yes	0.000345979
SKA3	ENSOARG00000013664	ENSG00000165480	221150	spindle and kinetochore associated complex subunit 3 [Source:HGNC Symbol;Acc:HGNC:20262]	C2	C1	OK	1.85047	4.0972	1.14675	3.55569	5e-05	0.000205775	yes	0.000345979
ERI2	ENSOARG00000013256	ENSG00000196678	112479	ERI1 exoribonuclease family member 2 [Source:HGNC Symbol;Acc:HGNC:30541]	C2	C1	OK	2.04233	4.51582	1.14477	2.77848	5e-05	0.000205775	yes	0.000345979
RAD51	ENSOARG00000020254	ENSG00000051180	5888	RAD51 recombinase [Source:HGNC Symbol;Acc:HGNC:9817]	C2	C1	OK	3.55709	7.8502	1.14203	2.99701	5e-05	0.000205775	yes	0.000345979
INSRR	ENSOARG00000006431	ENSG00000027644	3645	insulin receptor related receptor [Source:HGNC Symbol;Acc:HGNC:6093]	C2	C1	OK	2.11657	4.64315	1.13338	6.00603	5e-05	0.000205775	yes	0.000345979
DTL	ENSOARG00000010843	ENSG00000143476	51514	denticleless E3 ubiquitin protein ligase homolog [Source:HGNC Symbol;Acc:HGNC:30288]	C2	C1	OK	2.23942	4.87377	1.12191	6.48952	5e-05	0.000205775	yes	0.000345979
SLC6A4	ENSOARG00000010110	ENSG00000108576	6532	sodium-dependent serotonin transporter [Source:RefSeq peptide;Acc:NP_001009446]	C2	C1	OK	3.12541	6.78994	1.11936	7.6503	5e-05	0.000205775	yes	0.000345979
GINS1	ENSOARG00000007717	ENSG00000101003	9837	GINS complex subunit 1 [Source:HGNC Symbol;Acc:HGNC:28980]	C2	C1	OK	4.74993	10.2756	1.11324	3.45424	5e-05	0.000205775	yes	0.000345979
CYR61	ENSOARG00000014336	ENSG00000142871	3491	cysteine rich angiogenic inducer 61 [Source:HGNC Symbol;Acc:HGNC:2654]	C2	C1	OK	35.1898	75.9463	1.10982	14.2236	5e-05	0.000205775	yes	0.000345979
TM4SF18	ENSOARG00000004915	ENSG00000163762	116441	transmembrane 4 L six family member 18 [Source:HGNC Symbol;Acc:HGNC:25181]	C2	C1	OK	8.2267	17.6732	1.10318	5.13945	5e-05	0.000205775	yes	0.000345979
COCH	ENSOARG00000005504	ENSG00000100473	1690	cochlin [Source:HGNC Symbol;Acc:HGNC:2180]	C2	C1	OK	10.3925	22.2743	1.09984	8.02811	5e-05	0.000205775	yes	0.000345979
MYRIP	ENSOARG00000002539	ENSG00000170011	25924	myosin VIIA and Rab interacting protein [Source:HGNC Symbol;Acc:HGNC:19156]	C2	C1	OK	1.17749	2.51981	1.0976	4.53437	5e-05	0.000205775	yes	0.000345979
MAP3K7CL	ENSOARG00000014484	ENSG00000156265	56911	MAP3K7 C-terminal like [Source:HGNC Symbol;Acc:HGNC:16457]	C2	C1	OK	2.00467	4.28152	1.09476	2.24354	5e-05	0.000205775	yes	0.000345979
CBL	ENSOARG00000015025	ENSG00000110395	867	Cbl proto-oncogene [Source:HGNC Symbol;Acc:HGNC:1541]	C2	C1	OK	1.55616	3.31877	1.09266	3.74498	5e-05	0.000205775	yes	0.000345979
P2RY1	ENSOARG00000015199	ENSG00000169860	5028	purinergic receptor P2Y1 [Source:HGNC Symbol;Acc:HGNC:8539]	C2	C1	OK	2.21138	4.68158	1.08205	4.33594	5e-05	0.000205775	yes	0.000345979
RASD1	ENSOARG00000001748	ENSG00000108551	51655	dexamethasone-induced Ras-related protein 1 [Source:RefSeq peptide;Acc:NP_001155344]	C2	C1	OK	8.04279	16.9552	1.07596	4.40274	5e-05	0.000205775	yes	0.000345979
EYA1	ENSOARG00000004513	ENSG00000104313	2138	EYA transcriptional coactivator and phosphatase 1 [Source:HGNC Symbol;Acc:HGNC:3519]	C2	C1	OK	1.60156	3.35764	1.06797	4.04004	5e-05	0.000205775	yes	0.000345979
WNK2	ENSOARG00000008084	ENSG00000165238	65268	WNK lysine deficient protein kinase 2 [Source:HGNC Symbol;Acc:HGNC:14542]	C2	C1	OK	1.4922	3.11337	1.06103	2.58951	5e-05	0.000205775	yes	0.000345979
SMPD3	ENSOARG00000003422	ENSG00000103056	55512	sphingomyelin phosphodiesterase 3 [Source:HGNC Symbol;Acc:HGNC:14240]	C2	C1	OK	1.11365	2.30795	1.05131	2.01372	0.0001	0.000395431	yes	0.000664856
E2F2	ENSOARG00000007334	ENSG00000007968	1870	E2F transcription factor 2 [Source:HGNC Symbol;Acc:HGNC:3114]	C2	C1	OK	1.19519	2.47512	1.05026	3.72287	5e-05	0.000205775	yes	0.000345979
NUDT14	ENSOARG00000008396	ENSG00000183828	256281	nudix hydrolase 14 [Source:HGNC Symbol;Acc:HGNC:20141]	C2	C1	OK	9.98553	20.6611	1.049	3.18816	5e-05	0.000205775	yes	0.000345979
POLR3G	ENSOARG00000016291	ENSG00000113356	10622	RNA polymerase III subunit G [Source:HGNC Symbol;Acc:HGNC:30075]	C2	C1	OK	1.49548	3.07603	1.04047	2.89084	5e-05	0.000205775	yes	0.000345979
PVR	ENSOARG00000009176	ENSG00000073008	5817	poliovirus receptor [Source:HGNC Symbol;Acc:HGNC:9705]	C2	C1	OK	9.47458	19.4751	1.0395	8.88269	5e-05	0.000205775	yes	0.000345979
E2F7	ENSOARG00000014941	ENSG00000165891	144455	E2F transcription factor 7 [Source:HGNC Symbol;Acc:HGNC:23820]	C2	C1	OK	1.09127	2.22876	1.03024	4.32975	5e-05	0.000205775	yes	0.000345979
HHIP	ENSOARG00000010036	ENSG00000164161	64399	hedgehog interacting protein [Source:HGNC Symbol;Acc:HGNC:14866]	C2	C1	OK	1.51416	3.08595	1.02719	3.2343	5e-05	0.000205775	yes	0.000345979
MTMR7	ENSOARG00000009321	ENSG00000003987	9108	myotubularin related protein 7 [Source:HGNC Symbol;Acc:HGNC:7454]	C2	C1	OK	0.606154	1.23404	1.02563	2.27391	5e-05	0.000205775	yes	0.000345979
HOMER1	ENSOARG00000017295	ENSG00000152413	9456	homer scaffolding protein 1 [Source:HGNC Symbol;Acc:HGNC:17512]	C2	C1	OK	1.3399	2.72014	1.02156	2.97176	5e-05	0.000205775	yes	0.000345979
SH3GL2	ENSOARG00000014106	ENSG00000107295	6456	SH3 domain containing GRB2 like 2, endophilin A1 [Source:HGNC Symbol;Acc:HGNC:10831]	C2	C1	OK	0.572079	1.15926	1.01892	3.67293	5e-05	0.000205775	yes	0.000345979
PRKG2	ENSOARG00000019073	ENSG00000138669	5593	protein kinase, cGMP-dependent, type II [Source:HGNC Symbol;Acc:HGNC:9416]	C2	C1	OK	0.454349	0.919968	1.01778	2.91178	5e-05	0.000205775	yes	0.000345979
RECQL4	ENSOARG00000012917	ENSG00000160957	9401	RecQ like helicase 4 [Source:HGNC Symbol;Acc:HGNC:9949]	C2	C1	OK	2.95657	5.97725	1.01556	6.60444	5e-05	0.000205775	yes	0.000345979
COL8A2	ENSOARG00000019635	ENSG00000171812	1296	collagen type VIII alpha 2 chain [Source:HGNC Symbol;Acc:HGNC:2216]	C2	C1	OK	1.18227	2.38557	1.01277	3.04454	5e-05	0.000205775	yes	0.000345979
RGMA	ENSOARG00000010215	ENSG00000182175	56963	repulsive guidance molecule family member a [Source:HGNC Symbol;Acc:HGNC:30308]	C2	C1	OK	6.15662	12.3984	1.00995	4.2552	5e-05	0.000205775	yes	0.000345979
LRFN1	ENSOARG00000006022	ENSG00000128011	57622	leucine rich repeat and fibronectin type III domain containing 1 [Source:HGNC Symbol;Acc:HGNC:29290]	C2	C1	OK	2.31057	4.65156	1.00946	2.68232	5e-05	0.000205775	yes	0.000345979
GYG2	ENSOARG00000008304	ENSG00000056998	8908	glycogenin 2 [Source:HGNC Symbol;Acc:HGNC:4700]	C2	C1	OK	2.47491	4.96515	1.00446	4.21819	5e-05	0.000205775	yes	0.000345979
MCM4	ENSOARG00000012797	ENSG00000104738	4173	minichromosome maintenance complex component 4 [Source:HGNC Symbol;Acc:HGNC:6947]	C2	C1	OK	16.4596	32.9819	1.00275	12.1026	5e-05	0.000205775	yes	0.000345979
ERCC6L	ENSOARG00000005908	ENSG00000186871	54821	ERCC excision repair 6 like, spindle assembly checkpoint helicase [Source:HGNC Symbol;Acc:HGNC:20794]	C2	C1	OK	1.52339	3.0486	1.00086	5.04494	5e-05	0.000205775	yes	0.000345979
