# Supplementary material for: RNA-seq Transcriptome Analysis in Ovarian Tissue of Pelibuey Breed to Explore the Regulation of Prolificacy
Source: Genes (Basel). 2019 May 10;10(5):358. doi: 10.3390/genes10050358 (PMC6562736; doi:10.3390/genes10050358)
Supplement: Supplementary file 1 [file genes-10-00358-s001.zip › Table S2_Metabolic pathway.xls]

## Sheet: Hoja1
Table S2. Metabolic pathways identified and related to reproductive processes in Pelibuey sheep
ID	UP	DOWN	KEGG Pathway	Gene_UP	Hyperlink	Gene_Down	Hyperlink
oas00230	2	0	Purine metabolism	RRM2; RASD1	http://www.genome.jp/kegg-bin/show_pathway?oas00230+101123639+100302075
oas00240	3	0	Pyrimidine metabolism	RRM2; TK1; POLR3G	http://www.genome.jp/kegg-bin/show_pathway?oas00230+101123639+101114036+101118651
oas00564	0	2	Glycerophospholipid metabolism			PCYT1B; PLD4;	http://www.genome.jp/kegg-bin/show_pathway?oas00564+101115344+101104691
oas00910	2	0	Nitrogen metabolism	CA3; CA5A	http://www.genome.jp/kegg-bin/show_pathway?oas00910+101118196+101106195
oas03460	2	0	Fanconi anemia pathway	FANCB; RAD51	http://www.genome.jp/kegg-bin/show_pathway?oas03460+101123188+101106090
oas04010	4	3	MAPK signaling pathway	FOS; DUSP4; FGF18; NR4A1	http://www.genome.jp/kegg-bin/show_pathway?oas04010+443218+101103535+780460+101113222	HSPA1A; IL1A; PRKCB	http://www.genome.jp/kegg-bin/show_pathway?oas04010+101113222+443404+101118410
oas04012		3	ErbB signaling pathway			SHC4; ERBB3; PRKCB	http://www.genome.jp/kegg-bin/show_pathway?oas04012+101110241+101103889+101118410
oas04014	0	4	Ras signaling pathway			PRKCB; CSF1R; CSF1R; RASAL3	http://www.genome.jp/kegg-bin/show_pathway?oas04014+101118410+101109969+101109969+101122784
oas04015	2	8	Rap1 signaling pathway	FGF18; P2RY1	http://www.genome.jp/kegg-bin/show_pathway?oas04015+780460+101114407	FYB; CSF1R; ITGAL; ITGAM; ITGB2; PLCB2; PRKCB; SKAP1	http://www.genome.jp/kegg-bin/show_pathway?oas04015+101105278+101109969+641296+443217+494433+101113074+101118410+101121871
oas04020	0	6	Calcium signaling pathway			ATP2A3; ERBB3; MYLK4; PLCB2; PTGFR; PRKCB	http://www.genome.jp/kegg-bin/show_pathway?oas04020+101111207+101103889+105603910+101113074+443366+101118410
oas04022	0	5	cGMP-PKG signaling pathway			ATP2A3; ADORA3; MYLK4; PLCB2; RGS2	http://www.genome.jp/kegg-bin/show_pathway?oas04022+101111207+443330+105603910+101113074+443163
oas04024	3	0	cAMP signaling pathway	HTR1B; FOS; HHIP	http://www.genome.jp/kegg-bin/show_pathway?oas04024+101111375+443218+101111396
oas04060	0	4	Cytokine-cytokine receptor interaction			CSF1R; IL1A; IL6R; IL7R;	http://www.genome.jp/kegg-bin/show_pathway?oas04060+101109969+443404+101103369+101111126
oas04062	0	6	Chemokine signaling pathway			HCK; CSF1R; WAS; DOCK2; NCF1; PLCB2	http://www.genome.jp/kegg-bin/show_pathway?oas04062+101113167+101109969+101104011+780489+101113074
oas04064	0	2	NF-kappa B signaling pathway			BLNK; SYK	http://www.genome.jp/kegg-bin/show_pathway?oas04064+101111241+101105303
oas04066	0	3	HIF-1 signaling pathway			CYBB; IL6R; PRKCB	http://www.genome.jp/kegg-bin/show_pathway?oas04066+100036757+101103369+101118410
oas04070	0	2	Phosphatidylinositol signaling system			PRKCB; PLCB2	http://www.genome.jp/kegg-bin/show_pathway?oas04070+101118410+101113074
oas04071	0	3	Sphingolipid signaling pathway			ADORA3; PLCB2; PLCB2	http://www.genome.jp/kegg-bin/show_pathway?oas04071+443330+101113074+101113074
oas04080	0	5	Neuroactive ligand-receptor interaction			ADORA3; C3AR1; GRIK2; PTGFR; VIPR2	http://www.genome.jp/kegg-bin/show_pathway?oas04080+101104226+443330+101122701+101122701+100500781
oas04110	3	0	Cell cycle	CDC6; MCM4; E2F2	http://www.genome.jp/kegg-bin/show_pathway?oas04110+101107536+101105420+105606975
oas04120	2	0	Ubiquitin mediated proteolysis	CBL; SOCS3	http://www.genome.jp/kegg-bin/show_pathway?oas04120+101114404+100294595
oas04141	2	0	Protein processing in endoplasmic reticulum	HSPH1; SVIP	http://www.genome.jp/kegg-bin/show_pathway?oas04141+101110772+105604019
oas04142	0	2	Lysosome			CTSZ; LAPTM5	http://www.genome.jp/kegg-bin/show_pathway?oas04142+101101911+101121575
oas04144	0	6	Endocytosis			WAS; CSF1R; CYTH4; ERBB3; HSPA1A; PSD4	http://www.genome.jp/kegg-bin/show_pathway?oas04144+101114336+101109969+101103309+101103889+100913152+101105738
oas04145	0	8	Phagosome			FCGR1A; CORO1A; CYBB; ITGAM; ITGB2; MSR1; MRC1; NCF1	http://www.genome.jp/kegg-bin/show_pathway?oas04145+100192431+101114326+100036757+443217+494433+101121746+100505388+780489
oas04151	2	7	PI3K-Akt signaling pathway	FGF18; NR4A1	http://www.genome.jp/kegg-bin/show_pathway?oas04151+780460+101113222	COL27A1; CSF1R; ITGB7; IL6R; IL7R; SPP1; SYK	http://www.genome.jp/kegg-bin/show_pathway?oas04151+101109969+101109956+101103369+101111126+443058+1011053033
oas04270	0	3	Vascular smooth muscle contraction			MYLK4; PLCB2; PRKCB	http://www.genome.jp/kegg-bin/show_pathway?oas04270+105603910+101113074+101118410
oas04310	0	3	Wnt signaling pathway			PLCB2; WNT7B; PRKCB	http://www.genome.jp/kegg-bin/show_pathway?oas04310+101113074+101109531+101118410
oas04350	2	0	TGF-beta signaling pathway	FST; INHBA	http://www.genome.jp/kegg-bin/show_pathway?oas04350+443323+101121871
oas04360	0	2	Axon guidance			SEMA4A; L1CAM	http://www.genome.jp/kegg-bin/show_pathway?oas04360+101123594+101110032
oas04380	3	8	Osteoclast differentiation	SOCS3; JUNB; FOS	http://www.genome.jp/kegg-bin/show_pathway?oas04380+100294595+443117+443218	BLNK; FCGR1A; TYROBP; CSF1R; CYBB; IL1A; NCF1; SYK	http://www.genome.jp/kegg-bin/show_pathway?oas04380+101111241+100192431+443208+101109969+100036757+443404+780489+101105303
oas04390	0	2	Hippo signaling pathway			WNT7B; ITGB2	http://www.genome.jp/kegg-bin/show_pathway?oas04390+101109531+494433
oas04510	0	6	Focal adhesion			SHC4; COL27A1; ITGB7; MYLK4; PRKCB; SPP1	http://www.genome.jp/kegg-bin/show_pathway?oas04510+101110241+101119374+101109956+105603910+101118410+443058
oas04512	0	3	ECM-receptor interaction			COL27A1; ITGB7; SPP1	http://www.genome.jp/kegg-bin/show_pathway?oas04512+101109956+443058+101119374
oas04514	0	12	Cell adhesion molecules (CAMs)			CD4; CD6; L1CAM; TIGIT; CLDN1; CLDN4; ITGAL; ITGAM; ITGB2; ITGB7; MPZ; SELL	http://www.genome.jp/kegg-bin/show_pathway?oas04514+767628+101122317+101110032+101116533+780473+780477+641296+443217+494433+101109956+101106820+101102077
oas04530	0	3	Tight junction			CLDN1; CLDN4; PTGFR	http://www.genome.jp/kegg-bin/show_pathway?oas04530+780473+780477
oas04540	0	2	Gap junction			PRKCB; PLCB2	http://www.genome.jp/kegg-bin/show_pathway?oas04540+101118410+101113074
oas04610	0	7	Complement and coagulation cascades			C1QA; C1QB; C1QC; C3AR1; C4BPA; FGB; PLAUR	http://www.genome.jp/kegg-bin/show_pathway?oas04610+101102126+101123189+101101871+101104226+101119740+101102336+100302564
oas04611	2	7	Platelet activation	PRKG2; P2RY1	http://www.genome.jp/kegg-bin/show_pathway?oas04611+101113758+101114407	COL27A1; FERMT3; FGB; MYLK4; PLCB2; SYK; TBXAS1	http://www.genome.jp/kegg-bin/show_pathway?oas04611+101115330+101102336+105603910+101113074+101105303+101111361
oas04612	0	4	Antigen processing and presentation			CD4; IFI30; CIITA; HSPA1A	http://www.genome.jp/kegg-bin/show_pathway?oas04612+443509+100534647+101106564+100913152
oas04620	0	2	Toll-like receptor signaling pathway			SPP1; TLR7	http://www.genome.jp/kegg-bin/show_pathway?oas04620+443058+554254
oas04621	0	2	NOD-like receptor signaling pathway			NLRP1; PSTPIP1	http://www.genome.jp/kegg-bin/show_pathway?oas04621+101114035+101116939
oas04630	0	2	Jak-STAT signaling pathway			IL6R; IL7R	http://www.genome.jp/kegg-bin/show_pathway?oas04630+101103369+101111126
oas04640	0	11	Hematopoietic cell lineage			CD1E; CD3D; CD3E; CD4; CD5; FCGR1A; CSF1R; ITGAM; IL1A; IL6R; IL7R;	https://www.genome.jp/kegg-bin/show_pathway?oas04640+101110634+443397+443437+101113884+443328+100192431+101109969+443217+101103369+101111126
oas04650	0	6	Natural killer cell mediated cytotoxicity			SHC4; TYROBP; ITGAL; ITGB2; PRKCB; SYK	https://www.genome.jp/kegg-bin/show_pathway?oas04650+101110241+443208+641296+494433+101118410+101105303
oas04660	1	3	T cell receptor signaling pathway	FOS	https://www.genome.jp/kegg-bin/show_pathway?oas04660+443218	CD3D; CD3E; CD4	https://www.genome.jp/kegg-bin/show_pathway?oas04660+443397+443437+443509
oas04662	0	2	B cell receptor signaling pathway			BLNK; SYK	https://www.genome.jp/kegg-bin/show_pathway?oas04662+101105303+101111241
oas04666	0	7	Fc gamma R-mediated phagocytosis			FCGR1A; HCK; WAS; DOCK2; NCF1; PRKCB; SYK	https://www.genome.jp/kegg-bin/show_pathway?oas04666+100192431+101113167+101114336+101104011+780489+101118410+101105303
oas04668	3	1	TNF signaling pathway	FOS; JUNB; SOCS3	https://www.genome.jp/kegg-bin/show_pathway?oas04668+443218+443117+100294595	MMP9	http://www.genome.jp/kegg-bin/show_pathway?oas04713+443218+101113758+100302075
oas04670	0	9	Leukocyte transendothelial migration			CLDN1; CLDN4; CYBB; ITGAL; ITGAM; ITGB2; MMP9; NCF1; PRKCB	https://www.genome.jp/kegg-bin/show_pathway?oas04670+780477+101118410+100036757+641296+443217+494433+100192422+780489+101121229
oas04713	3	2	Circadian entrainment	FOS; PRKG2; RASD1	http://www.genome.jp/kegg-bin/show_pathway?oas04713+443218+101113758+100302075	PLCB2; PTGFR	https://www.genome.jp/kegg-bin/show_pathway?oas04713+101113074
oas04720	0	2	Long-term potentiation			PLCB2; PRKCB	https://www.genome.jp/kegg-bin/show_pathway?oas04720+101113074+101118410
oas04723	0	2	Retrograde endocannabinoid signaling			PLCB2; PRKCB	https://www.genome.jp/kegg-bin/show_pathway?oas04723+101113074+101118410
oas04724	0	3	Glutamatergic synapse			GRIK2; PLCB2; PRKCB	https://www.genome.jp/kegg-bin/show_pathway?oas04724+101122701+101113074+101118410
oas04725	0	2	Cholinergic synapse			PLCB2; PRKCB	https://www.genome.jp/kegg-bin/show_pathway?oas04725+101113074+101118410
oas04726	2	3	Serotonergic synapse	HTR1B; SLC6A4	http://www.genome.jp/kegg-bin/show_pathway?oas04726+101111375+443491	DDC; PLCB2; PTGFR	https://www.genome.jp/kegg-bin/show_pathway?oas04925+101113074+101118410+101106765+443366
oas04728	0	4	Dopaminergic synapse			DDC; PLCB2; PRKCB; SCN1A	https://www.genome.jp/kegg-bin/show_pathway?oas04728+101106765+101113074+101118410+101123531
oas04730	0	2	Long-term depression			PLCB2; PTGFR	https://www.genome.jp/kegg-bin/show_pathway?oas04730+101113074+443366
oas04750	0	2	Inflammatory mediator regulation of TRP channels			PLCB2; PRKCB	https://www.genome.jp/kegg-bin/show_pathway?oas04750+101113074+101118410
oas04810	2	8	Regulation of actin cytoskeleton	FGF18; INSRR	https://www.genome.jp/kegg-bin/show_pathway?oas04810+780460+101108266	FGD3; WAS; ITGAL; ITGAM; ITGAX; ITGB2; ITGB7; MYLK4	https://www.genome.jp/kegg-bin/show_pathway?oas04810+101107664+101114336+641296+443217+101106739+494433+101109956+105603910
oas04910	2	2	Insulin signaling pathway	CBL; SOCS3	http://www.genome.jp/kegg-bin/show_pathway?oas04910+101115401+100294595	PRKAR1A; SHC4; PRKAR1A	http://www.genome.jp/kegg-bin/show_pathway?oas04910+100216463+101110241+100216463
oas04911	0	2	Insulin secretion			PRKCB; PLCB2	http://www.genome.jp/kegg-bin/show_pathway?oas04911+101118410+101113074
oas04913	1		Ovarian steroidogenesis	BMP15	https://www.genome.jp/kegg-bin/show_pathway?oas04913+100141303
oas04915	0	4	Estrogen signaling pathway			SHC4; HSPA1A; MMP9; PLCB2	http://www.genome.jp/kegg-bin/show_pathway?oas04915+101110241+100913152+100192422+101113074
oas04916	0	3	Melanogenesis			WNT7B; PLCB2; PRKCB	https://www.genome.jp/kegg-bin/show_pathway?oas04916+101109531+101113074+101118410
oas04917	2	1	Prolactin signaling pathway	FOS; SOCS3	http://www.genome.jp/kegg-bin/show_pathway?oas04917+443218+100294595	SHC4	https://www.genome.jp/kegg-bin/show_pathway?oas04917+101110241
oas04918	0	3	Thyroid hormone synthesis			ASGR2; PLCB2; PRKCB	https://www.genome.jp/kegg-bin/show_pathway?oas04918+101115381+101113074+101118410
oas04919	0	2	Thyroid hormone signaling pathway			PLCB2; PRKCB	https://www.genome.jp/kegg-bin/show_pathway?oas04919+101113074+101118410
oas04921	0	5	Oxytocin signaling pathway			MYLK4; PLCB2; PRKCB; RGS2; TRPM2	https://www.genome.jp/kegg-bin/show_pathway?oas04921+105603910+101113074+101118410+443163+101103450
oas04925	2	2	Aldosterone synthesis and secretion	PLCB2; PSTPIP1	http://www.genome.jp/kegg-bin/show_pathway?oas04925+101113074+101116939	PLCB2; PRKCB;	https://www.genome.jp/kegg-bin/show_pathway?oas04925+101113074+101118410
oas04931	2	0	Insulin resistance	SOCS3; MLXIPL	http://www.genome.jp/kegg-bin/show_pathway?oas04931+100294595+101115503
oas04932	2	0	Non-alcoholic fatty liver disease	IL1A; IL6R	http://www.genome.jp/kegg-bin/show_pathway?oas04932+443404+101103369
oas04940	0	2	Type I diabetes mellitus			IL1A; PTPRN	https://www.genome.jp/kegg-bin/show_pathway?oas04940+443404+101113312
oas04961	0	2	Endocrine and other factor-regulated calcium reabsorption			PLCB2; PRKCB	http://www.genome.jp/kegg-bin/show_pathway?oas04961+101113074+101118410
oas04970	0	3	Salivary secretion			LYZ; PLCB2; PRKCB	https://www.genome.jp/kegg-bin/show_pathway?oas04970+100049062+101113074+101118410
oas04971	0	3	Gastric acid secretion			MYLK4;PLCB2; PRKCB	https://www.genome.jp/kegg-bin/show_pathway?oas04971+105603910+101113074+101118410
oas04972	0	3	Pancreatic secretion			ATP2A3;PLCB2; PRKCB	https://www.genome.jp/kegg-bin/show_pathway?oas04972+101111207+101113074+101118410
oas04974	2	2	Protein digestion and absorption	COL13A1; SLC3A1	https://www.genome.jp/kegg-bin/show_pathway?oas04974+101105550+101111950	COL27A1; SLC3A1	https://www.genome.jp/kegg-bin/show_pathway?oas04974+101119374+101111950
oas05010	0	2	Alzheimer's disease			ATP2A3; PLCB2	https://www.genome.jp/kegg-bin/show_pathway?oas05010+101111207+101113074
oas05016	0	2	Huntington's disease			DNAH9; PLCB2	https://www.genome.jp/kegg-bin/show_pathway?oas05016+101114286+101113074
oas05020	0	4	Prion			C1QA; C1QB; C1QC; IL1A	https://www.genome.jp/kegg-bin/show_pathway?oas05020+101102126+101123189+101101871+443404
oas05031	0	2	Amphetamine addiction			DDC; PRKCB	https://www.genome.jp/kegg-bin/show_pathway?oas05031+101106765+101118410
oas05034	0	2	Alcoholism			SHC4; DDC	https://www.genome.jp/kegg-bin/show_pathway?oas05034+101106765+101110241
oas05100	0	2	Bacterial invasion of epithelial cells			SHC4; WAS	https://www.genome.jp/kegg-bin/show_pathway?oas05100+101110241+101114336
oas05132	0	2	Salmonella infection			WAS; IL1A	https://www.genome.jp/kegg-bin/show_pathway?oas05132+101114336+443404
oas05133	0	7	Pertussis			C1QA; C1QB; C1QC; C4BPA; ITGAM; ITGB2; IL1A	https://www.genome.jp/kegg-bin/show_pathway?oas05133+101102126+101123189+101101871+443404+101119740+494433+443217
oas05134	0	3	Legionellosis			HSPA1A; ITGAM; ITGB2	https://www.genome.jp/kegg-bin/show_pathway?oas05134+100913152+443217+494433
oas05140	0	5	Leishmaniasis			ITGAM; ITGB2; IL1A; NCF1; FCGR1A	https://www.genome.jp/kegg-bin/show_pathway?oas05140+443217+494433+443404+780489+100192431
oas05142	0	6	Chagas disease			CD3D; CD3E; C1QA; C1QB; C1QC; PLCB2	https://www.genome.jp/kegg-bin/show_pathway?oas05142+101102126+101123189+101101871+443397+443437+101113074
oas05143	0	2	African trypanosomiasis			PLCB2; PRKCB	https://www.genome.jp/kegg-bin/show_pathway?oas05143+101113074+101118410
oas05144	0	2	Malaria			ITGAL; ITGB2	https://www.genome.jp/kegg-bin/show_pathway?oas05144+641296+494433
oas05145	0	2	Toxoplasmosis			CIITA; GRIK2	https://www.genome.jp/kegg-bin/show_pathway?oas05145+101106564+101122701
oas05146	0	5	Amoebiasis			COL27A1; ITGAM; ITGB2; PLCB2; PRKCB	https://www.genome.jp/kegg-bin/show_pathway?oas05146+443217+101119374+494433+101113074+101118410
oas05150	0	8	Staphylococcus aureus infection			FCGR1A; C1QA; C1QB; C1QC; C3AR1; ITGAL; ITGAM; ITGB2	https://www.genome.jp/kegg-bin/show_pathway?oas05150+101102126+101123189+101101871+100192431+641296+443217+494433
oas05152	0	9	Tuberculosis			FCGR1A; CIITA; CORO1A; ITGAM; ITGAX; ITGB2; IL1A; MRC1; SYK	https://www.genome.jp/kegg-bin/show_pathway?oas05152+100192431+101106564+101114326+443217+101106739+494433+443404+100505388+101105303
oas05160	0	2	Hepatitis C			CLDN1; CLDN4	https://www.genome.jp/kegg-bin/show_pathway?oas05160+780473+780477
oas05161	2	2	Hepatitis B	FOS; CBL	https://www.genome.jp/kegg-bin/show_pathway?oas05161+443218+101111950	MMP9; PRKCB	https://www.genome.jp/kegg-bin/show_pathway?oas05161+100192422+101118410
oas05162	0	5	Measles			CD3D; CD3E; HSPA1A; IL1A; TLR7	https://www.genome.jp/kegg-bin/show_pathway?oas05162+443397+443437+443404+100913152+554254
oas05164	0	4	Influenza A			CIITA; HSPA1A; IL1A; TLR7	https://www.genome.jp/kegg-bin/show_pathway?oas05164+101106564+100913152+443404+554254
oas05166	2	5	HTLV-I infection	E2F2; FOS	https://www.genome.jp/kegg-bin/show_pathway?oas05166+105606975+443218	CD3E; CD3D; WAS; ITGAL; ITGAL	https://www.genome.jp/kegg-bin/show_pathway?oas05166+641296+443437+443397+101114336+641296
oas05168	2	0	Herpes simplex infection	FOS; SOCS3	https://www.genome.jp/kegg-bin/show_pathway?oas05168+443218+100294595
oas05169	0	3	Epstein-Barr virus infection			HSPA1A; ITGAL; SYK	https://www.genome.jp/kegg-bin/show_pathway?oas05169+101105303+100913152+641296
oas05200	6	5	Pathways in cancer	FGF18; HHIP; CBL; E2F2; FOS; RAD51	https://www.genome.jp/kegg-bin/show_pathway?oas05200+780460+100294595+101111396+101115401+105606975+101109275	WNT7B; CSF1R; MMP9; PLCB2; PTGFR	https://www.genome.jp/kegg-bin/show_pathway?oas05200+101109531+101109969+100192422+101113074+443366
oas05202	3	5	Transcriptional misregulation in cancer	EYA1; ETV5; NR4A3	http://www.genome.jp/kegg-bin/show_pathway?oas05202+101105259+101115418+101122759	FCGR1A; CSF1R; ITGAM; ITGB7; MMP9	http://www.genome.jp/kegg-bin/show_pathway?oas05202+100192431+101109969+443217+101109956+100192422
oas05205	0	5	Proteoglycans in cancer			WNT7B; ERBB3; MMP9; PLAUR; PRKCB	https://www.genome.jp/kegg-bin/show_pathway?oas05205+101109531+101103889+100192422+100302564+101118410
oas05206	2	4	MicroRNAs in cancer	ST14; E2F2	https://www.genome.jp/kegg-bin/show_pathway?oas05206+101119684+105606975	SHC4; ERBB3; MMP9; PRKCB	https://www.genome.jp/kegg-bin/show_pathway?oas05206+101110241+101103889+100192422+101118410
oas05212	2	0	Pancreatic cancer	E2F2; RAD51	https://www.genome.jp/kegg-bin/show_pathway?oas05212+101109275+105606975
oas05214	0	2	Glioma			PRKCB; SHC4	https://www.genome.jp/kegg-bin/show_pathway?oas05214+101110241+101118410
oas05215	2	0	Prostate cancer	E2F2; INSRR	https://www.genome.jp/kegg-bin/show_pathway?oas05215+105606975+101108266
oas05218	2	0	Melanoma	E2F2; FGF18	https://www.genome.jp/kegg-bin/show_pathway?oas05218+105606975+780460
oas05220	2	0	Chronic myeloid leukemia	CBL; E2F2	https://www.genome.jp/kegg-bin/show_pathway?oas05220+101115401+105606975
oas05231	2	3	Choline metabolism in cancer	SLC44A5; FOS	https://www.genome.jp/kegg-bin/show_pathway?oas05231+101107837+443218	WAS; PCYT1B; PTGFR	https://www.genome.jp/kegg-bin/show_pathway?oas05231+101114336+101115344+443366
oas05322	0	4	Systemic lupus erythematosus			FCGR1A; C1QA; C1QB; C1QC	https://www.genome.jp/kegg-bin/show_pathway?oas05322+101102126+101123189+101101871+100192431
oas05323	0	3	Rheumatoid arthritis			ITGAL; ITGB2; IL1A	https://www.genome.jp/kegg-bin/show_pathway?oas05323+641296+494433+443404
oas05340	0	6	Primary immunodeficiency			BLNK; CD3D; CD3E; CD4; CIITA; IL7R	https://www.genome.jp/kegg-bin/show_pathway?oas05340+101111241+443397+443437+443509+101106564+101111126
oas05416	0	2	Viral myocarditis			ITGAL; ITGB2	https://www.genome.jp/kegg-bin/show_pathway?oas05416+641296+494433
